# Supplementary material for: KinFams: De-Novo Classification of Protein Kinases Using CATH Functional Units
Source: Biomolecules. 2023 Feb 2;13(2):277. doi: 10.3390/biom13020277 (PMC9953599; doi:10.3390/biom13020277)
Supplement: Supplementary file 1 [file biomolecules-13-00277-s001.zip]

Archive with 3 entries (3 files):
- Table_S1_KinFams_outsidee-18.xlsx
- Table_S2-druggable Funfams_Revised_2023.xlsx
- Table_S3_KinFams_to_KinBase.xlsx
