# Supplementary material for: KinFams: De-Novo Classification of Protein Kinases Using CATH Functional Units
Source: Biomolecules. 2023 Feb 2;13(2):277. doi: 10.3390/biom13020277 (PMC9953599; doi:10.3390/biom13020277)
Supplement: Supplementary file 1 [file biomolecules-13-00277-s001.zip › Table_S1_KinFams_outsidee-18.xlsx]

## Sheet: novel-kinfams-table
Kinfam-ID	Closest neighbour	E-value	#Sequences	Organism	EC	Pfam	GO terms	Most common description (name)
kinases_4.3-FF-002001	Other-Haspin	1.69e-18	1	Phaeosphaeria nodorum	EC:2.7.11.1	Not in Pfam	histone H3T3 kinase activity [GO:0072354]	Non-specific serine/threonine protein kinase
kinases_4.3-FF-001579	Atypical-RIO-RIO2	8.62e-19	2	Pyrobaculum aerophilum	2.7.11.1	Not in Pfam		Non-specific serine/threonine protein kinase
kinases_4.3-FF-001399	CMGC-GSK	3.13e-18	2	Glycine soja and Glycine max		Not in Pfam		Glycogen synthase kinase-3-like MsK-2
kinases_4.3-FF-000007	TKL-IRAK	1.62e-19	3278	Plants (Embryophyta)	EC:2.7.11.1	PF00069	defense response [GO:0006952]	G-type lectin S-receptor-like serine/threonine-protein kinase LECRK3
kinases_4.3-FF-000804	CAMK-CAMKL-MARK	3.3e-19	13	Plasmodium	2.7.11.17	PF00069	intracellular signal transduction calcium-dependent protein serine/threonine kinase activity calmodulin binding calmodulin-dependent protein kinase activity	Serine/threonine protein kinase
kinases_4.3-FF-000008	TKL-IRAK	2.57e-18	2937	Plants (Streptophyta)	2.7.11.1	PF00069	auxin-activated signaling pathway [GO:0009734]	Protein kinase domain-containing protein
kinases_4.3-FF-001018	CAMK-CAMKL-MARK	9.29e-19	6	Giardia intestinalis	na	PF00069		Kinase, NEK
kinases_4.3-FF-001017	CAMK-DCAMKL	1.09e-18	6	Giardia intestinalis	na	PF00069		Kinase
kinases_4.3-FF-001403	Other-NEK-NEK1	1.16e-19	2	Giardia intestinalis	na	PF00069		Serine/threonine-protein kinase NEK
kinases_4.3-FF-001590	AGC-RSK-RSKp90	4.85e-19	2	Sclerotinia sclerotinium	na	PF00069		Protein kinase domain-containing protein
kinases_4.3-FF-001581	CMGC-SRPK	8.21e-19	2	Giardia intestinalis	na	PF00069		Kinase, CMGC SRPK
kinases_4.3-FF-001412	Other-NEK-NEK2	2.89e-18	2	Giardia intestinalis	na	PF00069		Serine/threonine-protein kinase NEK
kinases_4.3-FF-001956	CAMK-CAMKL-MARK	1.87e-19	1	Daphnia pulex (Water flea)	na	PF00069		Protein kinase domain-containing protein
kinases_4.3-FF-001941	Other-NEK-NEK1	4.05e-19	1	Ixodes scapularis (Black-legged tick) (Deer tick)	na	PF00069		Serine/threonine protein kinase, putative, EC 2.7.11.13 (Serine/threonine protein kinase, putative (Fragment))
kinases_4.3-FF-001853	CAMK-CAMKL-MARK	2.63e-18	1	Colwellia psychrerythraea	na	PF00069		Protein kinase domain protein
kinases_4.3-FF-001874	CMGC-DYRK-PRP4	4.48e-18	1	Paramecium tetraurelia	na	PF00069		Protein kinase domain-containing protein
kinases_4.3-FF-001221	TKL-IRAK	1.57e-18	3	Zea mays	na	PF03109		Leucine-rich repeat receptor kinase-like protein
kinases_4.3-FF-001396	Atypical-ABC1-ABC1-B	1.52e-18	2	Halobacterium salinarum	na	PF03109		UbiB family protein
kinases_4.3-FF-000024	TKL-IRAK	7.38e-19	1967	Plants (Streptophyta)	na	PF07714	chitin binding, chitosan binding [GO:0008061,GO:2001080]	LysM domain receptor-like kinase 10
kinases_4.3-FF-000998	TKL-IRAK	3.84e-18	7	Plants (Brassicaceae)	na	PF07714	polysaccharide binding,cell surface receptor signaling pathway	Probably inactive receptor-like protein kinase At2g46850
kinases_4.3-FF-001276	TKL-IRAK	2.75e-19	3	Glycine soja	2.7.10.1	PF07714	hormone-mediated signaling pathway [GO:0009755]	Inactive leucine-rich repeat receptor-like protein kinase isoform A
kinases_4.3-FF-001800	TKL-IRAK	9.05e-19	1	Zea mays (Maize)	na	PF07714		OSJNBa0027H06.10-like protein
kinases_4.3-FF-001938	Other-PEK-PEK	5.9e-19	1					Deleted.
kinases_4.3-FF-001952	CAMK-CAMK1	1.58e-18	1					Deleted.
kinases_4.3-FF-002162	Other-CDC7	6.64e-18	1	Physcomitrium patens	na			Predicted protein
kinases_4.3-FF-001900	TKL-IRAK	7.14e-18	1	Physcomitrium patens				Deleted.
