# Supplementary material for: KinFams: De-Novo Classification of Protein Kinases Using CATH Functional Units
Source: Biomolecules. 2023 Feb 2;13(2):277. doi: 10.3390/biom13020277 (PMC9953599; doi:10.3390/biom13020277)
Supplement: Supplementary file 1 [file biomolecules-13-00277-s001.zip › Table_S2-druggable Funfams_Revised_2023.xlsx]

## Sheet: human_druggable_KinFams
target.in.ff	UNIPROT_ID	CHEMBL_ID	PREF_name	ATC_Name	Level	Pff	no.targets	no.targets.in.ff	success	over.under	Overrepres	p.val	BH.pVal
kinases_4.3-FF-000050	P45983	CHEMBL3301622	GILTERITINIB	L01EX13	4	0.012605	35	29	3	0.441176	Over	0.009702	0.0466582
kinases_4.3-FF-000050	P45984	CHEMBL3301622	GILTERITINIB	L01EX13	4	0.012605	35	29	3	0.441176	Over	0.009702	0.0466582
kinases_4.3-FF-000050	P53779	CHEMBL3301622	GILTERITINIB	L01EX13	4	0.012605	35	29	3	0.441176	Over	0.009702	0.0466582
kinases_4.3-FF-000077	P04049	CHEMBL2028663	DABRAFENIB	L01EC02	4	0.012605	29	23	3	0.365546	Over	0.005728	0.0334529
kinases_4.3-FF-000077	P10398	CHEMBL2028663	DABRAFENIB	L01EC02	4	0.012605	29	23	3	0.365546	Over	0.005728	0.0334529
kinases_4.3-FF-000077	P15056	CHEMBL2028663	DABRAFENIB	L01EC02	4	0.012605	29	23	3	0.365546	Over	0.005728	0.0334529
kinases_4.3-FF-000104	P17948	CHEMBL1289926	AXITINIB	L01EK01	4	0.012605	13	10	3	0.163866	Over	0.000521	0.0065092
kinases_4.3-FF-000104	P35916	CHEMBL1289926	AXITINIB	L01EK01	4	0.012605	13	10	3	0.163866	Over	0.000521	0.0065092
kinases_4.3-FF-000104	P35968	CHEMBL1289926	AXITINIB	L01EK01	4	0.012605	13	10	3	0.163866	Over	0.000521	0.0065092
kinases_4.3-FF-000117	P07333	CHEMBL477772	PAZOPANIB	L01EX03	4	0.012605	34	22	3	0.428571	Over	0.008953	0.0455495
kinases_4.3-FF-000117	P10721	CHEMBL477772	PAZOPANIB	L01EX03	4	0.012605	34	22	3	0.428571	Over	0.008953	0.0455495
kinases_4.3-FF-000104	P17948	CHEMBL477772	PAZOPANIB	L01EX03	4	0.012605	34	22	3	0.428571	Over	0.008953	0.0455495
kinases_4.3-FF-000104	P35916	CHEMBL477772	PAZOPANIB	L01EX03	4	0.012605	34	22	3	0.428571	Over	0.008953	0.0455495
kinases_4.3-FF-000104	P35968	CHEMBL477772	PAZOPANIB	L01EX03	4	0.012605	34	22	3	0.428571	Over	0.008953	0.0455495
kinases_4.3-FF-000117	P36888	CHEMBL477772	PAZOPANIB	L01EX03	4	0.012605	34	22	3	0.428571	Over	0.008953	0.0455495
kinases_4.3-FF-000116	P06239	CHEMBL24828	VANDETANIB	L01EX04	4	0.0168067	44	24	4	0.739496	Over	0.006342	0.0353647
kinases_4.3-FF-000076	P06241	CHEMBL24828	VANDETANIB	L01EX04	4	0.0168067	44	24	4	0.739496	Over	0.006342	0.0353647
kinases_4.3-FF-000076	P07947	CHEMBL24828	VANDETANIB	L01EX04	4	0.0168067	44	24	4	0.739496	Over	0.006342	0.0353647
kinases_4.3-FF-000116	P07948	CHEMBL24828	VANDETANIB	L01EX04	4	0.0168067	44	24	4	0.739496	Over	0.006342	0.0353647
kinases_4.3-FF-000116	P08631	CHEMBL24828	VANDETANIB	L01EX04	4	0.0168067	44	24	4	0.739496	Over	0.006342	0.0353647
kinases_4.3-FF-000076	P09769	CHEMBL24828	VANDETANIB	L01EX04	4	0.0168067	44	24	4	0.739496	Over	0.006342	0.0353647
kinases_4.3-FF-000076	P12931	CHEMBL24828	VANDETANIB	L01EX04	4	0.0168067	44	24	4	0.739496	Over	0.006342	0.0353647
kinases_4.3-FF-000116	P51451	CHEMBL24828	VANDETANIB	L01EX04	4	0.0168067	44	24	4	0.739496	Over	0.006342	0.0353647
kinases_4.3-FF-000116	P06239	CHEMBL553	ERLOTINIB	L01EB02	4	0.0168067	27	22	3	0.453782	Over	0.010273	0.0478276
kinases_4.3-FF-000116	P07948	CHEMBL553	ERLOTINIB	L01EB02	4	0.0168067	27	22	3	0.453782	Over	0.010273	0.0478276
kinases_4.3-FF-000116	P51451	CHEMBL553	ERLOTINIB	L01EB02	4	0.0168067	27	22	3	0.453782	Over	0.010273	0.0478276
kinases_4.3-FF-000091	O60674	CHEMBL1287853	FEDRATINIB	L01EJ02	4	0.0168067	9	7	4	0.151261	Over	9e-06	0.000341654
kinases_4.3-FF-000140	O60674	CHEMBL1287853	FEDRATINIB	L01EJ02	4	0.0168067	9	7	4	0.151261	Over	9e-06	0.000341654
kinases_4.3-FF-000140	P23458	CHEMBL1287853	FEDRATINIB	L01EJ02	4	0.0168067	9	7	4	0.151261	Over	9e-06	0.000341654
kinases_4.3-FF-000091	P23458	CHEMBL1287853	FEDRATINIB	L01EJ02	4	0.0168067	9	7	4	0.151261	Over	9e-06	0.000341654
kinases_4.3-FF-000091	P29597	CHEMBL1287853	FEDRATINIB	L01EJ02	4	0.0168067	9	7	4	0.151261	Over	9e-06	0.000341654
kinases_4.3-FF-000140	P29597	CHEMBL1287853	FEDRATINIB	L01EJ02	4	0.0168067	9	7	4	0.151261	Over	9e-06	0.000341654
kinases_4.3-FF-000091	P52333	CHEMBL1287853	FEDRATINIB	L01EJ02	4	0.0168067	9	7	4	0.151261	Over	9e-06	0.000341654
kinases_4.3-FF-000140	P52333	CHEMBL1287853	FEDRATINIB	L01EJ02	4	0.0168067	9	7	4	0.151261	Over	9e-06	0.000341654
kinases_4.3-FF-000091	O60674	CHEMBL1983268	ENTRECTINIB	L01EX14	4	0.0168067	17	12	3	0.285714	Over	0.002706	0.0222569
kinases_4.3-FF-000140	O60674	CHEMBL1983268	ENTRECTINIB	L01EX14	4	0.0168067	17	12	3	0.285714	Over	0.002706	0.0222569
kinases_4.3-FF-000097	P04629	CHEMBL1983268	ENTRECTINIB	L01EX14	4	0.012605	17	12	3	0.214286	Over	0.001193	0.0122655
kinases_4.3-FF-000140	P23458	CHEMBL1983268	ENTRECTINIB	L01EX14	4	0.0168067	17	12	3	0.285714	Over	0.002706	0.0222569
kinases_4.3-FF-000091	P23458	CHEMBL1983268	ENTRECTINIB	L01EX14	4	0.0168067	17	12	3	0.285714	Over	0.002706	0.0222569
kinases_4.3-FF-000091	P52333	CHEMBL1983268	ENTRECTINIB	L01EX14	4	0.0168067	17	12	3	0.285714	Over	0.002706	0.0222569
kinases_4.3-FF-000140	P52333	CHEMBL1983268	ENTRECTINIB	L01EX14	4	0.0168067	17	12	3	0.285714	Over	0.002706	0.0222569
kinases_4.3-FF-000097	Q16288	CHEMBL1983268	ENTRECTINIB	L01EX14	4	0.012605	17	12	3	0.214286	Over	0.001193	0.0122655
kinases_4.3-FF-000097	Q16620	CHEMBL1983268	ENTRECTINIB	L01EX14	4	0.012605	17	12	3	0.214286	Over	0.001193	0.0122655
kinases_4.3-FF-000158	P00519	CHEMBL601719	CRIZOTINIB	L01ED01	4	0.00840336	18	15	2	0.151261	Over	0.00988	0.0466582
kinases_4.3-FF-000170	P08581	CHEMBL601719	CRIZOTINIB	L01ED01	4	0.00840336	18	15	2	0.151261	Over	0.00988	0.0466582
kinases_4.3-FF-000158	P42684	CHEMBL601719	CRIZOTINIB	L01ED01	4	0.00840336	18	15	2	0.151261	Over	0.00988	0.0466582
kinases_4.3-FF-000170	Q04912	CHEMBL601719	CRIZOTINIB	L01ED01	4	0.00840336	18	15	2	0.151261	Over	0.00988	0.0466582
kinases_4.3-FF-000005	P29317	CHEMBL1421	DASATINIB	L01EA02	4	0.0462185	62	37	9	2.86555	Over	0.002115	0.0186384
kinases_4.3-FF-000005	P29320	CHEMBL1421	DASATINIB	L01EA02	4	0.0462185	62	37	9	2.86555	Over	0.002115	0.0186384
kinases_4.3-FF-000005	P29322	CHEMBL1421	DASATINIB	L01EA02	4	0.0462185	62	37	9	2.86555	Over	0.002115	0.0186384
kinases_4.3-FF-000005	P29323	CHEMBL1421	DASATINIB	L01EA02	4	0.0462185	62	37	9	2.86555	Over	0.002115	0.0186384
kinases_4.3-FF-000005	P54753	CHEMBL1421	DASATINIB	L01EA02	4	0.0462185	62	37	9	2.86555	Over	0.002115	0.0186384
kinases_4.3-FF-000005	P54756	CHEMBL1421	DASATINIB	L01EA02	4	0.0462185	62	37	9	2.86555	Over	0.002115	0.0186384
kinases_4.3-FF-000005	P54760	CHEMBL1421	DASATINIB	L01EA02	4	0.0462185	62	37	9	2.86555	Over	0.002115	0.0186384
kinases_4.3-FF-000005	P54762	CHEMBL1421	DASATINIB	L01EA02	4	0.0462185	62	37	9	2.86555	Over	0.002115	0.0186384
kinases_4.3-FF-000005	P54764	CHEMBL1421	DASATINIB	L01EA02	4	0.0462185	62	37	9	2.86555	Over	0.002115	0.0186384
kinases_4.3-FF-000091	O60674	CHEMBL221959	TOFACITINIB	L04AA29	4	0.0168067	10	8	4	0.168067	Over	1.5e-05	0.0003525
kinases_4.3-FF-000140	O60674	CHEMBL221959	TOFACITINIB	L04AA29	4	0.0168067	10	8	4	0.168067	Over	1.5e-05	0.0003525
kinases_4.3-FF-000140	P23458	CHEMBL221959	TOFACITINIB	L04AA29	4	0.0168067	10	8	4	0.168067	Over	1.5e-05	0.0003525
kinases_4.3-FF-000091	P23458	CHEMBL221959	TOFACITINIB	L04AA29	4	0.0168067	10	8	4	0.168067	Over	1.5e-05	0.0003525
kinases_4.3-FF-000091	P29597	CHEMBL221959	TOFACITINIB	L04AA29	4	0.0168067	10	8	4	0.168067	Over	1.5e-05	0.0003525
kinases_4.3-FF-000140	P29597	CHEMBL221959	TOFACITINIB	L04AA29	4	0.0168067	10	8	4	0.168067	Over	1.5e-05	0.0003525
kinases_4.3-FF-000091	P52333	CHEMBL221959	TOFACITINIB	L04AA29	4	0.0168067	10	8	4	0.168067	Over	1.5e-05	0.0003525
kinases_4.3-FF-000140	P52333	CHEMBL221959	TOFACITINIB	L04AA29	4	0.0168067	10	8	4	0.168067	Over	1.5e-05	0.0003525
kinases_4.3-FF-000030	P11362	CHEMBL502835	NINTEDANIB	L01EX09	4	0.0168067	25	17	4	0.420168	Over	0.000761	0.00883655
kinases_4.3-FF-000104	P17948	CHEMBL502835	NINTEDANIB	L01EX09	4	0.012605	25	17	3	0.315126	Over	0.003743	0.0285471
kinases_4.3-FF-000030	P21802	CHEMBL502835	NINTEDANIB	L01EX09	4	0.0168067	25	17	4	0.420168	Over	0.000761	0.00883655
kinases_4.3-FF-000030	P22455	CHEMBL502835	NINTEDANIB	L01EX09	4	0.0168067	25	17	4	0.420168	Over	0.000761	0.00883655
kinases_4.3-FF-000030	P22607	CHEMBL502835	NINTEDANIB	L01EX09	4	0.0168067	25	17	4	0.420168	Over	0.000761	0.00883655
kinases_4.3-FF-000104	P35916	CHEMBL502835	NINTEDANIB	L01EX09	4	0.012605	25	17	3	0.315126	Over	0.003743	0.0285471
kinases_4.3-FF-000104	P35968	CHEMBL502835	NINTEDANIB	L01EX09	4	0.012605	25	17	3	0.315126	Over	0.003743	0.0285471
kinases_4.3-FF-000091	O60674	CHEMBL3622821	UPADACITINIB	L04AA44	4	0.0168067	2	2	2	0.0336134	Over	0.000282	0.00428206
kinases_4.3-FF-000140	O60674	CHEMBL3622821	UPADACITINIB	L04AA44	4	0.0168067	2	2	2	0.0336134	Over	0.000282	0.00428206
kinases_4.3-FF-000140	P23458	CHEMBL3622821	UPADACITINIB	L04AA44	4	0.0168067	2	2	2	0.0336134	Over	0.000282	0.00428206
kinases_4.3-FF-000091	P23458	CHEMBL3622821	UPADACITINIB	L04AA44	4	0.0168067	2	2	2	0.0336134	Over	0.000282	0.00428206
kinases_4.3-FF-000030	P21802	CHEMBL2403108	CERITINIB	L01ED02	4	0.0168067	19	16	3	0.319328	Over	0.00376	0.0285471
kinases_4.3-FF-000030	P22455	CHEMBL2403108	CERITINIB	L01ED02	4	0.0168067	19	16	3	0.319328	Over	0.00376	0.0285471
kinases_4.3-FF-000030	P22607	CHEMBL2403108	CERITINIB	L01ED02	4	0.0168067	19	16	3	0.319328	Over	0.00376	0.0285471
kinases_4.3-FF-000076	P06241	CHEMBL1171837	PONATINIB	L01EA05	4	0.0168067	42	25	4	0.705882	Over	0.005369	0.0319229
kinases_4.3-FF-000076	P07947	CHEMBL1171837	PONATINIB	L01EA05	4	0.0168067	42	25	4	0.705882	Over	0.005369	0.0319229
kinases_4.3-FF-000076	P09769	CHEMBL1171837	PONATINIB	L01EA05	4	0.0168067	42	25	4	0.705882	Over	0.005369	0.0319229
kinases_4.3-FF-000030	P11362	CHEMBL1171837	PONATINIB	L01EA05	4	0.0168067	42	25	4	0.705882	Over	0.005369	0.0319229
kinases_4.3-FF-000076	P12931	CHEMBL1171837	PONATINIB	L01EA05	4	0.0168067	42	25	4	0.705882	Over	0.005369	0.0319229
kinases_4.3-FF-000030	P21802	CHEMBL1171837	PONATINIB	L01EA05	4	0.0168067	42	25	4	0.705882	Over	0.005369	0.0319229
kinases_4.3-FF-000030	P22455	CHEMBL1171837	PONATINIB	L01EA05	4	0.0168067	42	25	4	0.705882	Over	0.005369	0.0319229
kinases_4.3-FF-000030	P22607	CHEMBL1171837	PONATINIB	L01EA05	4	0.0168067	42	25	4	0.705882	Over	0.005369	0.0319229
kinases_4.3-FF-000091	O60674	CHEMBL3301607	FILGOTINIB	L04AA45	4	0.0168067	7	4	4	0.117647	Over	3e-06	0.0001974
kinases_4.3-FF-000140	O60674	CHEMBL3301607	FILGOTINIB	L04AA45	4	0.0168067	7	4	4	0.117647	Over	3e-06	0.0001974
kinases_4.3-FF-000117	P07333	CHEMBL3301607	FILGOTINIB	L04AA45	4	0.012605	7	4	2	0.0882353	Over	0.003199	0.025463
kinases_4.3-FF-000140	P23458	CHEMBL3301607	FILGOTINIB	L04AA45	4	0.0168067	7	4	4	0.117647	Over	3e-06	0.0001974
kinases_4.3-FF-000091	P23458	CHEMBL3301607	FILGOTINIB	L04AA45	4	0.0168067	7	4	4	0.117647	Over	3e-06	0.0001974
kinases_4.3-FF-000091	P29597	CHEMBL3301607	FILGOTINIB	L04AA45	4	0.0168067	7	4	4	0.117647	Over	3e-06	0.0001974
kinases_4.3-FF-000140	P29597	CHEMBL3301607	FILGOTINIB	L04AA45	4	0.0168067	7	4	4	0.117647	Over	3e-06	0.0001974
kinases_4.3-FF-000117	P36888	CHEMBL3301607	FILGOTINIB	L04AA45	4	0.012605	7	4	2	0.0882353	Over	0.003199	0.025463
kinases_4.3-FF-000091	P52333	CHEMBL3301607	FILGOTINIB	L04AA45	4	0.0168067	7	4	4	0.117647	Over	3e-06	0.0001974
kinases_4.3-FF-000140	P52333	CHEMBL3301607	FILGOTINIB	L04AA45	4	0.0168067	7	4	4	0.117647	Over	3e-06	0.0001974
kinases_4.3-FF-000091	O60674	CHEMBL2105759	BARICITINIB	L04AA37	4	0.0168067	18	12	4	0.302521	Over	0.000202	0.00337922
kinases_4.3-FF-000140	O60674	CHEMBL2105759	BARICITINIB	L04AA37	4	0.0168067	18	12	4	0.302521	Over	0.000202	0.00337922
kinases_4.3-FF-000140	P23458	CHEMBL2105759	BARICITINIB	L04AA37	4	0.0168067	18	12	4	0.302521	Over	0.000202	0.00337922
kinases_4.3-FF-000091	P23458	CHEMBL2105759	BARICITINIB	L04AA37	4	0.0168067	18	12	4	0.302521	Over	0.000202	0.00337922
kinases_4.3-FF-000091	P29597	CHEMBL2105759	BARICITINIB	L04AA37	4	0.0168067	18	12	4	0.302521	Over	0.000202	0.00337922
kinases_4.3-FF-000140	P29597	CHEMBL2105759	BARICITINIB	L04AA37	4	0.0168067	18	12	4	0.302521	Over	0.000202	0.00337922
kinases_4.3-FF-000091	P52333	CHEMBL2105759	BARICITINIB	L04AA37	4	0.0168067	18	12	4	0.302521	Over	0.000202	0.00337922
kinases_4.3-FF-000140	P52333	CHEMBL2105759	BARICITINIB	L04AA37	4	0.0168067	18	12	4	0.302521	Over	0.000202	0.00337922
kinases_4.3-FF-000070	Q16512	CHEMBL2105759	BARICITINIB	L04AA37	4	0.00840336	18	12	2	0.151261	Over	0.00988	0.0466582
kinases_4.3-FF-000070	Q16513	CHEMBL2105759	BARICITINIB	L04AA37	4	0.00840336	18	12	2	0.151261	Over	0.00988	0.0466582
kinases_4.3-FF-000091	O60674	CHEMBL1789941	RUXOLITINIB	L01EJ01	4	0.0168067	10	7	4	0.168067	Over	1.5e-05	0.0003525
kinases_4.3-FF-000140	O60674	CHEMBL1789941	RUXOLITINIB	L01EJ01	4	0.0168067	10	7	4	0.168067	Over	1.5e-05	0.0003525
kinases_4.3-FF-000140	P23458	CHEMBL1789941	RUXOLITINIB	L01EJ01	4	0.0168067	10	7	4	0.168067	Over	1.5e-05	0.0003525
kinases_4.3-FF-000091	P23458	CHEMBL1789941	RUXOLITINIB	L01EJ01	4	0.0168067	10	7	4	0.168067	Over	1.5e-05	0.0003525
kinases_4.3-FF-000091	P29597	CHEMBL1789941	RUXOLITINIB	L01EJ01	4	0.0168067	10	7	4	0.168067	Over	1.5e-05	0.0003525
kinases_4.3-FF-000140	P29597	CHEMBL1789941	RUXOLITINIB	L01EJ01	4	0.0168067	10	7	4	0.168067	Over	1.5e-05	0.0003525
kinases_4.3-FF-000091	P52333	CHEMBL1789941	RUXOLITINIB	L01EJ01	4	0.0168067	10	7	4	0.168067	Over	1.5e-05	0.0003525
kinases_4.3-FF-000140	P52333	CHEMBL1789941	RUXOLITINIB	L01EJ01	4	0.0168067	10	7	4	0.168067	Over	1.5e-05	0.0003525
kinases_4.3-FF-000131	O94804	CHEMBL939	GEFITINIB	L01EB01	4	0.00840336	12	8	2	0.10084	Over	0.004407	0.0286165
kinases_4.3-FF-000082	P00533	CHEMBL939	GEFITINIB	L01EB01	4	0.012605	12	8	2	0.151261	Over	0.009642	0.0466582
kinases_4.3-FF-000082	Q15303	CHEMBL939	GEFITINIB	L01EB01	4	0.012605	12	8	2	0.151261	Over	0.009642	0.0466582
kinases_4.3-FF-000172	Q9BUB5	CHEMBL939	GEFITINIB	L01EB01	4	0.00840336	12	8	2	0.10084	Over	0.004407	0.0286165
kinases_4.3-FF-000131	Q9H2G2	CHEMBL939	GEFITINIB	L01EB01	4	0.00840336	12	8	2	0.10084	Over	0.004407	0.0286165
kinases_4.3-FF-000172	Q9HBH9	CHEMBL939	GEFITINIB	L01EB01	4	0.00840336	12	8	2	0.10084	Over	0.004407	0.0286165
kinases_4.3-FF-000104	P17948	CHEMBL1289601	LENVATINIB	L01EX08	4	0.012605	12	9	3	0.151261	Over	0.000405	0.00540182
kinases_4.3-FF-000104	P35916	CHEMBL1289601	LENVATINIB	L01EX08	4	0.012605	12	9	3	0.151261	Over	0.000405	0.00540182
kinases_4.3-FF-000104	P35968	CHEMBL1289601	LENVATINIB	L01EX08	4	0.012605	12	9	3	0.151261	Over	0.000405	0.00540182
kinases_4.3-FF-000133	Q08345	CHEMBL1289601	LENVATINIB	L01EX08	4	0.00840336	12	9	2	0.10084	Over	0.004407	0.0286165
kinases_4.3-FF-000133	Q16832	CHEMBL1289601	LENVATINIB	L01EX08	4	0.00840336	12	9	2	0.10084	Over	0.004407	0.0286165
kinases_4.3-FF-000158	P00519	CHEMBL255863	NILOTINIB	L01EA03	4	0.00840336	13	10	2	0.109244	Over	0.005179	0.0319229
kinases_4.3-FF-000223	P09619	CHEMBL255863	NILOTINIB	L01EA03	4	0.00840336	13	10	2	0.109244	Over	0.005179	0.0319229
kinases_4.3-FF-000223	P16234	CHEMBL255863	NILOTINIB	L01EA03	4	0.00840336	13	10	2	0.109244	Over	0.005179	0.0319229
kinases_4.3-FF-000158	P42684	CHEMBL255863	NILOTINIB	L01EA03	4	0.00840336	13	10	2	0.109244	Over	0.005179	0.0319229
kinases_4.3-FF-000133	Q08345	CHEMBL255863	NILOTINIB	L01EA03	4	0.00840336	13	10	2	0.109244	Over	0.005179	0.0319229
kinases_4.3-FF-000133	Q16832	CHEMBL255863	NILOTINIB	L01EA03	4	0.00840336	13	10	2	0.109244	Over	0.005179	0.0319229
kinases_4.3-FF-000158	P00519	CHEMBL1289494	TIVOZANIB	L01EK03	4	0.00840336	15	8	2	0.12605	Over	0.006895	0.0375987
kinases_4.3-FF-000104	P17948	CHEMBL1289494	TIVOZANIB	L01EK03	4	0.012605	15	8	3	0.189076	Over	0.000813	0.00911853
kinases_4.3-FF-000005	P29317	CHEMBL1289494	TIVOZANIB	L01EK03	4	0.0462185	15	8	4	0.693277	Over	0.00413	0.0286165
kinases_4.3-FF-000005	P29323	CHEMBL1289494	TIVOZANIB	L01EK03	4	0.0462185	15	8	4	0.693277	Over	0.00413	0.0286165
kinases_4.3-FF-000104	P35916	CHEMBL1289494	TIVOZANIB	L01EK03	4	0.012605	15	8	3	0.189076	Over	0.000813	0.00911853
kinases_4.3-FF-000104	P35968	CHEMBL1289494	TIVOZANIB	L01EK03	4	0.012605	15	8	3	0.189076	Over	0.000813	0.00911853
kinases_4.3-FF-000158	P42684	CHEMBL1289494	TIVOZANIB	L01EK03	4	0.00840336	15	8	2	0.12605	Over	0.006895	0.0375987
kinases_4.3-FF-000005	P54756	CHEMBL1289494	TIVOZANIB	L01EK03	4	0.0462185	15	8	4	0.693277	Over	0.00413	0.0286165
kinases_4.3-FF-000005	P54760	CHEMBL1289494	TIVOZANIB	L01EK03	4	0.0462185	15	8	4	0.693277	Over	0.00413	0.0286165
kinases_4.3-FF-000133	Q08345	CHEMBL1289494	TIVOZANIB	L01EK03	4	0.00840336	15	8	2	0.12605	Over	0.006895	0.0375987
kinases_4.3-FF-000133	Q16832	CHEMBL1289494	TIVOZANIB	L01EK03	4	0.00840336	15	8	2	0.12605	Over	0.006895	0.0375987
kinases_4.3-FF-000158	P00519	CHEMBL941	IMATINIB	L01EA01	4	0.00840336	12	5	2	0.10084	Over	0.004407	0.0286165
kinases_4.3-FF-000116	P06239	CHEMBL941	IMATINIB	L01EA01	4	0.0168067	12	5	3	0.201681	Over	0.000932	0.00994429
kinases_4.3-FF-000117	P07333	CHEMBL941	IMATINIB	L01EA01	4	0.012605	12	5	3	0.151261	Over	0.000405	0.00540182
kinases_4.3-FF-000116	P07948	CHEMBL941	IMATINIB	L01EA01	4	0.0168067	12	5	3	0.201681	Over	0.000932	0.00994429
kinases_4.3-FF-000223	P09619	CHEMBL941	IMATINIB	L01EA01	4	0.00840336	12	5	2	0.10084	Over	0.004407	0.0286165
kinases_4.3-FF-000117	P10721	CHEMBL941	IMATINIB	L01EA01	4	0.012605	12	5	3	0.151261	Over	0.000405	0.00540182
kinases_4.3-FF-000223	P16234	CHEMBL941	IMATINIB	L01EA01	4	0.00840336	12	5	2	0.10084	Over	0.004407	0.0286165
kinases_4.3-FF-000117	P36888	CHEMBL941	IMATINIB	L01EA01	4	0.012605	12	5	3	0.151261	Over	0.000405	0.00540182
kinases_4.3-FF-000158	P42684	CHEMBL941	IMATINIB	L01EA01	4	0.00840336	12	5	2	0.10084	Over	0.004407	0.0286165
kinases_4.3-FF-000116	P51451	CHEMBL941	IMATINIB	L01EA01	4	0.0168067	12	5	3	0.201681	Over	0.000932	0.00994429
kinases_4.3-FF-000133	Q08345	CHEMBL941	IMATINIB	L01EA01	4	0.00840336	12	5	2	0.10084	Over	0.004407	0.0286165
kinases_4.3-FF-000133	Q16832	CHEMBL941	IMATINIB	L01EA01	4	0.00840336	12	5	2	0.10084	Over	0.004407	0.0286165
kinases_4.3-FF-000082	P00533	CHEMBL554	LAPATINIB	L01EH01	4	0.012605	3	2	2	0.0378151	Over	0.000473	0.00614278
kinases_4.3-FF-000082	Q15303	CHEMBL554	LAPATINIB	L01EH01	4	0.012605	3	2	2	0.0378151	Over	0.000473	0.00614278
kinases_4.3-FF-000082	P00533	CHEMBL3353410	OSIMERTINIB	L01EB04	4	0.012605	5	4	2	0.0630252	Over	0.001549	0.0148433
kinases_4.3-FF-000082	P21860	CHEMBL3353410	OSIMERTINIB	L01EB04	4	0.012605	5	4	2	0.0630252	Over	0.001549	0.0148433
kinases_4.3-FF-000082	P00533	CHEMBL2110732	DACOMITINIB	L01EB07	4	0.012605	4	3	2	0.0504202	Over	0.000937	0.00994429
kinases_4.3-FF-000082	Q15303	CHEMBL2110732	DACOMITINIB	L01EB07	4	0.012605	4	3	2	0.0504202	Over	0.000937	0.00994429
kinases_4.3-FF-000170	P08581	CHEMBL2105717	CABOZANTINIB	L01EX07	4	0.00840336	18	13	2	0.151261	Over	0.00988	0.0466582
kinases_4.3-FF-000104	P17948	CHEMBL2105717	CABOZANTINIB	L01EX07	4	0.012605	18	13	3	0.226891	Over	0.001418	0.014137
kinases_4.3-FF-000104	P35916	CHEMBL2105717	CABOZANTINIB	L01EX07	4	0.012605	18	13	3	0.226891	Over	0.001418	0.014137
kinases_4.3-FF-000104	P35968	CHEMBL2105717	CABOZANTINIB	L01EX07	4	0.012605	18	13	3	0.226891	Over	0.001418	0.014137
kinases_4.3-FF-000170	Q04912	CHEMBL2105717	CABOZANTINIB	L01EX07	4	0.00840336	18	13	2	0.151261	Over	0.00988	0.0466582
kinases_4.3-FF-000133	Q08345	CHEMBL2105717	CABOZANTINIB	L01EX07	4	0.00840336	18	13	2	0.151261	Over	0.00988	0.0466582
kinases_4.3-FF-000133	Q16832	CHEMBL2105717	CABOZANTINIB	L01EX07	4	0.00840336	18	13	2	0.151261	Over	0.00988	0.0466582
kinases_4.3-FF-000083	P06213	CHEMBL3545311	BRIGATINIB	L01ED04	4	0.012605	6	5	2	0.0756303	Over	0.002304	0.0199478
kinases_4.3-FF-000083	P08069	CHEMBL3545311	BRIGATINIB	L01ED04	4	0.012605	6	5	2	0.0756303	Over	0.002304	0.0199478
kinases_4.3-FF-000082	P00533	CHEMBL1173655	AFATINIB	L01EB03	4	0.012605	5	4	2	0.0630252	Over	0.001549	0.0148433
kinases_4.3-FF-000082	Q15303	CHEMBL1173655	AFATINIB	L01EB03	4	0.012605	5	4	2	0.0630252	Over	0.001549	0.0148433
kinases_4.3-FF-000077	P04049	CHEMBL1229517	VEMURAFENIB	L01EC01	4	0.012605	6	4	3	0.0756303	Over	3.9e-05	0.0008554
kinases_4.3-FF-000077	P10398	CHEMBL1229517	VEMURAFENIB	L01EC01	4	0.012605	6	4	3	0.0756303	Over	3.9e-05	0.0008554
kinases_4.3-FF-000077	P15056	CHEMBL1229517	VEMURAFENIB	L01EC01	4	0.012605	6	4	3	0.0756303	Over	3.9e-05	0.0008554
kinases_4.3-FF-000097	P04629	CHEMBL3286830	LORLATINIB	L01ED05	4	0.012605	12	8	3	0.151261	Over	0.000405	0.00540182
kinases_4.3-FF-000160	P07332	CHEMBL3286830	LORLATINIB	L01ED05	4	0.00840336	12	8	2	0.10084	Over	0.004407	0.0286165
kinases_4.3-FF-000160	P16591	CHEMBL3286830	LORLATINIB	L01ED05	4	0.00840336	12	8	2	0.10084	Over	0.004407	0.0286165
kinases_4.3-FF-000118	P29376	CHEMBL3286830	LORLATINIB	L01ED05	4	0.00840336	12	8	2	0.10084	Over	0.004407	0.0286165
kinases_4.3-FF-000097	Q16288	CHEMBL3286830	LORLATINIB	L01ED05	4	0.012605	12	8	3	0.151261	Over	0.000405	0.00540182
kinases_4.3-FF-000097	Q16620	CHEMBL3286830	LORLATINIB	L01ED05	4	0.012605	12	8	3	0.151261	Over	0.000405	0.00540182
kinases_4.3-FF-000118	Q9UM73	CHEMBL3286830	LORLATINIB	L01ED05	4	0.00840336	12	8	2	0.10084	Over	0.004407	0.0286165
kinases_4.3-FF-000097	P04629	CHEMBL3889654	LAROTRECTINIB	L01EX12	4	0.012605	3	1	3	0.0378151	Over	2e-06	0.0001974
kinases_4.3-FF-000097	Q16288	CHEMBL3889654	LAROTRECTINIB	L01EX12	4	0.012605	3	1	3	0.0378151	Over	2e-06	0.0001974
kinases_4.3-FF-000097	Q16620	CHEMBL3889654	LAROTRECTINIB	L01EX12	4	0.012605	3	1	3	0.0378151	Over	2e-06	0.0001974
kinases_4.3-FF-000117	P07333	CHEMBL3813873	PEXIDARTINIB	L01EX15	4	0.012605	4	2	3	0.0504202	Over	8e-06	0.000341654
kinases_4.3-FF-000117	P10721	CHEMBL3813873	PEXIDARTINIB	L01EX15	4	0.012605	4	2	3	0.0504202	Over	8e-06	0.000341654
kinases_4.3-FF-000117	P36888	CHEMBL3813873	PEXIDARTINIB	L01EX15	4	0.012605	4	2	3	0.0504202	Over	8e-06	0.000341654
kinases_4.3-FF-000356	P07949	CHEMBL669	CYCLOBENZAPRINE	M03BX08	4	0.00420168	1	1	1	0.00420168	Over	0.004202	0.0286165
kinases_4.3-FF-000356	P07949	CHEMBL629	AMITRIPTYLINE	N06AA09	4	0.00420168	1	1	1	0.00420168	Over	0.004202	0.0286165
kinases_4.3-FF-000170	P08581	CHEMBL3402762	TEPOTINIB	L01EX21	4	0.00840336	1	1	1	0.00840336	Over	0.008403	0.0441158
kinases_4.3-FF-000170	P08581	CHEMBL3188267	CAPMATINIB	L01EX17	4	0.00840336	1	1	1	0.00840336	Over	0.008403	0.0441158
kinases_4.3-FF-000030	P11362	CHEMBL3545376	ERDAFITINIB	L01EX16	4	0.0168067	5	2	4	0.0840336	Over	0	0
kinases_4.3-FF-000030	P21802	CHEMBL3545376	ERDAFITINIB	L01EX16	4	0.0168067	5	2	4	0.0840336	Over	0	0
kinases_4.3-FF-000030	P22455	CHEMBL3545376	ERDAFITINIB	L01EX16	4	0.0168067	5	2	4	0.0840336	Over	0	0
kinases_4.3-FF-000030	P22607	CHEMBL3545376	ERDAFITINIB	L01EX16	4	0.0168067	5	2	4	0.0840336	Over	0	0
kinases_4.3-FF-000183	P11802	CHEMBL189963	PALBOCICLIB	L01EF01	4	0.00840336	5	5	2	0.0420168	Over	0.000694	0.00845652
kinases_4.3-FF-000183	Q00534	CHEMBL189963	PALBOCICLIB	L01EF01	4	0.00840336	5	5	2	0.0420168	Over	0.000694	0.00845652
kinases_4.3-FF-000132	P53667	CHEMBL3301612	ENCORAFENIB	L01EC03	4	0.00840336	10	9	2	0.0840336	Over	0.003038	0.0245779
kinases_4.3-FF-000132	P53671	CHEMBL3301612	ENCORAFENIB	L01EC03	4	0.00840336	10	9	2	0.0840336	Over	0.003038	0.0245779
kinases_4.3-FF-000144	P36507	CHEMBL2146883	COBIMETINIB	L01EE02	4	0.00840336	3	2	2	0.0252101	Over	0.000211	0.00341405
kinases_4.3-FF-000144	Q02750	CHEMBL2146883	COBIMETINIB	L01EE02	4	0.00840336	3	2	2	0.0252101	Over	0.000211	0.00341405
kinases_4.3-FF-000144	P36507	CHEMBL3187723	BINIMETINIB	L01EE03	4	0.00840336	2	1	2	0.0168067	Over	7.1e-05	0.00137406
kinases_4.3-FF-000144	Q02750	CHEMBL3187723	BINIMETINIB	L01EE03	4	0.00840336	2	1	2	0.0168067	Over	7.1e-05	0.00137406
kinases_4.3-FF-000144	P36507	CHEMBL1614701	SELUMETINIB	L01EE04	4	0.00840336	2	1	2	0.0168067	Over	7.1e-05	0.00137406
kinases_4.3-FF-000144	Q02750	CHEMBL1614701	SELUMETINIB	L01EE04	4	0.00840336	2	1	2	0.0168067	Over	7.1e-05	0.00137406
kinases_4.3-FF-000144	P36507	CHEMBL2103875	TRAMETINIB	L01EE01	4	0.00840336	2	1	2	0.0168067	Over	7.1e-05	0.00137406
kinases_4.3-FF-000144	Q02750	CHEMBL2103875	TRAMETINIB	L01EE01	4	0.00840336	2	1	2	0.0168067	Over	7.1e-05	0.00137406
kinases_4.3-FF-000065	Q16539	CHEMBL416146	ETORICOXIB	M01AH05	4	0.00840336	1	1	1	0.00840336	Over	0.008403	0.0441158
kinases_4.3-FF-000065	Q16539	CHEMBL118	CELECOXIB	M01AH01	4	0.00840336	1	1	1	0.00840336	Over	0.008403	0.0441158
kinases_4.3-FF-000065	Q16539	CHEMBL118	CELECOXIB	L01XX33	4	0.00840336	1	1	1	0.00840336	Over	0.008403	0.0441158
kinases_4.3-FF-000194	Q9UHD2	CHEMBL1096	AMLEXANOX	R03DX01	4	0.00840336	1	1	1	0.00840336	Over	0.008403	0.0441158
kinases_4.3-FF-000194	Q9UHD2	CHEMBL1096	AMLEXANOX	A01AD07	4	0.00840336	1	1	1	0.00840336	Over	0.008403	0.0441158
