# Supplementary material for: KinFams: De-Novo Classification of Protein Kinases Using CATH Functional Units
Source: Biomolecules. 2023 Feb 2;13(2):277. doi: 10.3390/biom13020277 (PMC9953599; doi:10.3390/biom13020277)
Supplement: Supplementary file 1 [file biomolecules-13-00277-s001.zip › Table_S3_KinFams_to_KinBase.xlsx]

## Sheet: Sheet1
KinFam_ID	Sequences	KinBase_ID
kinases_4.3-FF-000001	2615	TK:Eph:
kinases_4.3-FF-000002	1861	CAMK:CAMK2:
kinases_4.3-FF-000003	1832	CAMK:CAMKL:MARK
kinases_4.3-FF-000003	2	CAMK:CAMKL:AMPK
kinases_4.3-FF-000004	1753	STE:STE20:MSN
kinases_4.3-FF-000005	1720	TKL:STKR:STKR1
kinases_4.3-FF-000006	1436	CAMK:CAMK1:
kinases_4.3-FF-000007	1364	Other:WNK:
kinases_4.3-FF-000008	1245	TK:FGFR:
kinases_4.3-FF-000008	6	TK:PDGFR:
kinases_4.3-FF-000009	1165	CMGC:MAPK:JNK
kinases_4.3-FF-000010	1024	CMGC:DYRK:HIPK
kinases_4.3-FF-000011	984	AGC:PKA:
kinases_4.3-FF-000011	38	AGC:PKG:
kinases_4.3-FF-000012	1007	AGC:MAST:MAST
kinases_4.3-FF-000013	1003	TK:Src:SrcA
kinases_4.3-FF-000014	963	AGC:RSK:RSKp90
kinases_4.3-FF-000015	831	AGC:SGK:
kinases_4.3-FF-000015	71	AGC:Akt:
kinases_4.3-FF-000015	19	AGC:PKA:
kinases_4.3-FF-000015	19	AGC:MAST:MAST
kinases_4.3-FF-000015	8	AGC:RSK:RSKp70
kinases_4.3-FF-000015	1	AGC:PKC:PKCd
kinases_4.3-FF-000016	944	TKL:IRAK:
kinases_4.3-FF-000017	942	CMGC:MAPK:ERK5
kinases_4.3-FF-000018	331	AGC:PKC:PKCd
kinases_4.3-FF-000018	313	AGC:PKC:PKCh
kinases_4.3-FF-000018	237	AGC:PKN:
kinases_4.3-FF-000018	42	AGC:PKC:PKCa
kinases_4.3-FF-000019	900	AGC:DMPK:GEK
kinases_4.3-FF-000019	6	AGC:DMPK:CRIK
kinases_4.3-FF-000020	902	CK1:CK1:CK1-G
kinases_4.3-FF-000021	878	AGC:MAST:MAST
kinases_4.3-FF-000021	3	AGC:PKA:
kinases_4.3-FF-000021	1	AGC:PDK1:
kinases_4.3-FF-000022	842	CMGC:DYRK:DYRK2
kinases_4.3-FF-000023	818	CMGC:GSK:
kinases_4.3-FF-000024	763	AGC:RSK:RSKp90
kinases_4.3-FF-000024	43	AGC:RSK:RSKp70
kinases_4.3-FF-000025	839	STE:STE20:YSK
kinases_4.3-FF-000026	773	AGC:SGK:
kinases_4.3-FF-000027	779	AGC:Akt:
kinases_4.3-FF-000028	755	TKL:RAF:RAF
kinases_4.3-FF-000029	737	STE:STE20:PAKA
kinases_4.3-FF-000030	734	STE:STE20:TAO
kinases_4.3-FF-000031	729	AGC:PKC:PKCa
kinases_4.3-FF-000032	722	CMGC:CDK:PCTAIRE
kinases_4.3-FF-000033	719	TK:Trk:
kinases_4.3-FF-000034	712	TKL:IRAK:
kinases_4.3-FF-000035	708	AGC:PKN:
kinases_4.3-FF-000036	705	CMGC:MAPK:p38
kinases_4.3-FF-000037	539	AGC:DMPK:ROCK
kinases_4.3-FF-000037	163	AGC:DMPK:CRIK
kinases_4.3-FF-000037	2	AGC:DMPK:GEK
kinases_4.3-FF-000038	688	TK:InsR:
kinases_4.3-FF-000039	673	CAMK:CAMK1:
kinases_4.3-FF-000040	660	CMGC:CDK:CRK7
kinases_4.3-FF-000040	2	CMGC:CDK:CDK10
kinases_4.3-FF-000040	1	CMGC:CDKL:
kinases_4.3-FF-000041	539	Other:NEK:NEK1
kinases_4.3-FF-000041	114	CAMK:CAMKL:MARK
kinases_4.3-FF-000042	647	TKL:IRAK:
kinases_4.3-FF-000043	552	CMGC:MAPK:ERK5
kinases_4.3-FF-000043	88	CMGC:MAPK:p38
kinases_4.3-FF-000043	2	CMGC:MAPK:ERK1
kinases_4.3-FF-000044	642	CMGC:GSK:
kinases_4.3-FF-000045	628	TKL:IRAK:
kinases_4.3-FF-000046	619	TK:EGFR:
kinases_4.3-FF-000047	536	CMGC:CDK:CDK11
kinases_4.3-FF-000047	83	CMGC:CDK:PITSLRE
kinases_4.3-FF-000047	1	CMGC:CDK:CDK10
kinases_4.3-FF-000048	606	STE:STE11:ASK
kinases_4.3-FF-000049	592	TK:DDR:
kinases_4.3-FF-000050	591	CMGC:MAPK:p38
kinases_4.3-FF-000051	574	CMGC:CDK:CRK7
kinases_4.3-FF-000052	572	AGC:PKA:
kinases_4.3-FF-000053	565	AGC:PKG:
kinases_4.3-FF-000053	1	AGC:YANK:
kinases_4.3-FF-000053	1	AGC:PKA:
kinases_4.3-FF-000054	560	TK:Src:SrcB
kinases_4.3-FF-000055	560	CMGC:MAPK:ERK1
kinases_4.3-FF-000056	552	TKL:IRAK:
kinases_4.3-FF-000057	543	AGC:NDR:NDR
kinases_4.3-FF-000058	543	TK:FAK:
kinases_4.3-FF-000059	543	CAMK:DCAMKL:
kinases_4.3-FF-000060	538	CAMK:CAMK1:
kinases_4.3-FF-000061	534	TK:Abl:
kinases_4.3-FF-000062	513	CAMK:CAMKL:MARK
kinases_4.3-FF-000063	512	CMGC:CLK:
kinases_4.3-FF-000064	509	TKL:IRAK:
kinases_4.3-FF-000065	1000	TK:VEGFR:
kinases_4.3-FF-000065	4	TK:PDGFR:
kinases_4.3-FF-000065	3	TK:FGFR:
kinases_4.3-FF-000066	501	TKL:IRAK:
kinases_4.3-FF-000067	494	TKL:MLK:MLK
kinases_4.3-FF-000068	470	STE:STE20:PAKB
kinases_4.3-FF-000068	6	STE:STE20:PAKA
kinases_4.3-FF-000069	456	CMGC:DYRK:DYRK2
kinases_4.3-FF-000069	14	CMGC:DYRK:HIPK
kinases_4.3-FF-000069	4	CMGC:DYRK:DYRK1
kinases_4.3-FF-000070	475	Other:WNK:
kinases_4.3-FF-000071	475	CMGC:RCK:MAK
kinases_4.3-FF-000072	463	AGC:PKC:PKCi
kinases_4.3-FF-000072	1	AGC:PKC:PKCh
kinases_4.3-FF-000072	1	AGC:PKC:PKCd
kinases_4.3-FF-000073	463	CMGC:CK2:
kinases_4.3-FF-000074	269	CMGC:CDK:CDK5
kinases_4.3-FF-000074	221	CMGC:CDK:CDK2
kinases_4.3-FF-000074	3	CMGC:CDK:PCTAIRE
kinases_4.3-FF-000075	456	AGC:NDR:LATS
kinases_4.3-FF-000075	2	AGC:MAST:MAST
kinases_4.3-FF-000076	454	AGC:RSK:RSKp70
kinases_4.3-FF-000076	1	AGC:SGK:
kinases_4.3-FF-000076	1	AGC:PKA:
kinases_4.3-FF-000077	421	CMGC:MAPK:ERK5
kinases_4.3-FF-000077	29	CMGC:MAPK:p38
kinases_4.3-FF-000077	2	CMGC:MAPK:ERK1
kinases_4.3-FF-000078	451	CMGC:CDK:CDK8
kinases_4.3-FF-000079	444	CMGC:DYRK:DYRK1
kinases_4.3-FF-000080	445	STE:STE20:FRAY
kinases_4.3-FF-000081	439	STE:STE20:FRAY
kinases_4.3-FF-000082	438	CAMK:CAMKL:AMPK
kinases_4.3-FF-000083	437	TKL:RAF:KSR
kinases_4.3-FF-000084	430	STE:STE7:MEK4
kinases_4.3-FF-000085	428	TKL:STKR:STKR2
kinases_4.3-FF-000086	427	CMGC:CDK:CDK2
kinases_4.3-FF-000087	406	TKL:IRAK:
kinases_4.3-FF-000087	16	TK:Jak:
kinases_4.3-FF-000088	414	Other:NRBP:
kinases_4.3-FF-000089	330	CAMK:CAMKL:MARK
kinases_4.3-FF-000089	21	Other:NEK:NEK1
kinases_4.3-FF-000089	19	Other:ULK:Fused
kinases_4.3-FF-000089	16	Other:ULK:ULK
kinases_4.3-FF-000089	12	STE:STE11:MEKK1
kinases_4.3-FF-000089	9	AGC:RSK:RSKp90
kinases_4.3-FF-000089	3	STE:STE20:YSK
kinases_4.3-FF-000089	3	Other:IKK:
kinases_4.3-FF-000090	410	TKL:MLK:LZK
kinases_4.3-FF-000091	408	AGC:NDR:NDR
kinases_4.3-FF-000092	400	TKL:IRAK:
kinases_4.3-FF-000093	388	AGC:NDR:LATS
kinases_4.3-FF-000093	11	AGC:NDR:NDR
kinases_4.3-FF-000094	352	TK:Tie:
kinases_4.3-FF-000094	28	TK:FGFR:
kinases_4.3-FF-000094	16	TK:Ret:
kinases_4.3-FF-000095	394	TK:Axl:
kinases_4.3-FF-000095	1	TK:Met:
kinases_4.3-FF-000096	740	TK:PDGFR:
kinases_4.3-FF-000096	21	TK:FGFR:
kinases_4.3-FF-000096	1	TK:VEGFR:
kinases_4.3-FF-000097	391	CMGC:GSK:
kinases_4.3-FF-000097	1	CMGC:CDK:CCRK
kinases_4.3-FF-000098	388	TKL:IRAK:
kinases_4.3-FF-000099	388	TKL:IRAK:
kinases_4.3-FF-000100	384	TKL:LISK:LIMK
kinases_4.3-FF-000101	383	TK:Jak:
kinases_4.3-FF-000102	387	CAMK:MAPKAPK:MNK
kinases_4.3-FF-000103	370	CAMK:DAPK:DAPK
kinases_4.3-FF-000104	366	TK:Jak:
kinases_4.3-FF-000104	1	TK:TK-Unique:
kinases_4.3-FF-000105	290	TKL:MLK:LZK
kinases_4.3-FF-000105	68	TKL:RIPK:
kinases_4.3-FF-000105	4	TKL:MLK:MLK
kinases_4.3-FF-000105	2	TK:Jak:
kinases_4.3-FF-000106	313	AGC:RSK:RSKp90
kinases_4.3-FF-000106	26	AGC:RSK:RSKp70
kinases_4.3-FF-000106	20	AGC:RSK:MSK
kinases_4.3-FF-000107	359	CMGC:CDK:PFTAIRE
kinases_4.3-FF-000108	357	CMGC:MAPK:ERK1
kinases_4.3-FF-000109	352	STE:STE7:MEK1
kinases_4.3-FF-000110	322	TK:ALK:
kinases_4.3-FF-000110	15	TK:Sev:
kinases_4.3-FF-000110	8	TK:InsR:
kinases_4.3-FF-000110	3	TK:VEGFR:
kinases_4.3-FF-000110	1	TK:Ror:
kinases_4.3-FF-000110	1	TK:PDGFR:
kinases_4.3-FF-000110	1	TK:FGFR:
kinases_4.3-FF-000111	340	AGC:GRK:BARK
kinases_4.3-FF-000112	338	Other:Aur:
kinases_4.3-FF-000113	182	AGC:SGK:
kinases_4.3-FF-000113	164	AGC:PKA:
kinases_4.3-FF-000113	94	AGC:RSK:RSKp70
kinases_4.3-FF-000113	2	AGC:PKN:
kinases_4.3-FF-000113	1	AGC:MAST:MAST
kinases_4.3-FF-000114	337	TK:Ack:
kinases_4.3-FF-000115	330	AGC:RSK:MSK
kinases_4.3-FF-000115	3	AGC:RSK:RSKp70
kinases_4.3-FF-000116	330	CMGC:SRPK:
kinases_4.3-FF-000117	325	Other:ULK:ULK
kinases_4.3-FF-000118	322	STE:STE20:SLK
kinases_4.3-FF-000119	320	CAMK:MAPKAPK:MK2
kinases_4.3-FF-000120	318	Other:IKK:
kinases_4.3-FF-000121	314	AGC:RSK:MSK
kinases_4.3-FF-000122	313	TK:Met:
kinases_4.3-FF-000122	1	TK:Axl:
kinases_4.3-FF-000123	312	STE:STE7:MEK3
kinases_4.3-FF-000124	312	TK:Ror:
kinases_4.3-FF-000125	102	AGC:RSK:RSKp70
kinases_4.3-FF-000125	83	AGC:PKN:
kinases_4.3-FF-000125	38	AGC:Akt:
kinases_4.3-FF-000125	35	AGC:SGK:
kinases_4.3-FF-000125	34	AGC:PKC:PKCi
kinases_4.3-FF-000125	10	AGC:PKA:
kinases_4.3-FF-000125	4	AGC:PKC:PKCa
kinases_4.3-FF-000125	2	AGC:PKC:PKCd
kinases_4.3-FF-000125	1	AGC:PKC:PKCh
kinases_4.3-FF-000126	306	AGC:YANK:
kinases_4.3-FF-000127	306	CMGC:CDKL:
kinases_4.3-FF-000128	299	TK:Eph:
kinases_4.3-FF-000129	298	AGC:PDK1:
kinases_4.3-FF-000130	219	CAMK:CAMKL:AMPK
kinases_4.3-FF-000130	77	CAMK:CAMKL:MARK
kinases_4.3-FF-000131	294	TK:Fer:
kinases_4.3-FF-000132	295	CMGC:DYRK:PRP4
kinases_4.3-FF-000133	293	Other:IRE:
kinases_4.3-FF-000134	292	TKL:MLK:TAK1
kinases_4.3-FF-000135	223	Other:NEK:NEK1
kinases_4.3-FF-000135	69	Other:NEK:NEK-Unclassified
kinases_4.3-FF-000136	289	TKL:STKR:STKR2
kinases_4.3-FF-000137	289	Other:CAMKK:CAMKK-Meta
kinases_4.3-FF-000138	289	CAMK:CAMK2:
kinases_4.3-FF-000139	287	CAMK:MLCK:
kinases_4.3-FF-000140	284	TKL:IRAK:
kinases_4.3-FF-000141	180	TKL:RIPK:
kinases_4.3-FF-000141	30	TKL:MLK:TAK1
kinases_4.3-FF-000141	18	TKL:MLK:LZK
kinases_4.3-FF-000141	16	TK:TK-Unique:
kinases_4.3-FF-000141	12	TKL:MLK:ZAK
kinases_4.3-FF-000141	11	TK:Csk:
kinases_4.3-FF-000141	10	TKL:MLK:MLK
kinases_4.3-FF-000142	270	TK:Musk:
kinases_4.3-FF-000142	5	TK:Ror:
kinases_4.3-FF-000143	273	CMGC:MAPK:nmo
kinases_4.3-FF-000144	229	CMGC:MAPK:ERK5
kinases_4.3-FF-000144	33	CMGC:MAPK:p38
kinases_4.3-FF-000144	3	CMGC:MAPK:ERK7
kinases_4.3-FF-000144	3	CMGC:MAPK:ERK1
kinases_4.3-FF-000145	265	CAMK:PHK:
kinases_4.3-FF-000146	261	CMGC:DYRK:DYRK2
kinases_4.3-FF-000146	4	Other:TTK:
kinases_4.3-FF-000147	264	CAMK:PKD:
kinases_4.3-FF-000148	241	AGC:NDR:NDR
kinases_4.3-FF-000148	22	AGC:NDR:LATS
kinases_4.3-FF-000149	262	CMGC:MAPK:ERK3
kinases_4.3-FF-000150	262	CMGC:CDKL:
kinases_4.3-FF-000151	261	CAMK:PIM:
kinases_4.3-FF-000152	516	TK:PDGFR:
kinases_4.3-FF-000152	3	TK:VEGFR:
kinases_4.3-FF-000153	262	Other:NKF4:
kinases_4.3-FF-000154	256	STE:STE7:MEK7
kinases_4.3-FF-000155	256	TK:Ryk:
kinases_4.3-FF-000156	256	Other:WEE:WEE1
kinases_4.3-FF-000157	253	CAMK:CAMK-Unique:
kinases_4.3-FF-000158	250	CMGC:SRPK:
kinases_4.3-FF-000159	240	CMGC:CDK:CDK4
kinases_4.3-FF-000159	9	CMGC:CDK:CDK2
kinases_4.3-FF-000160	247	CAMK:CAMKL:MARK
kinases_4.3-FF-000161	244	Other:NEK:NEK1
kinases_4.3-FF-000161	3	Other:NEK:NEK4
kinases_4.3-FF-000162	242	AGC:MAST:MAST
kinases_4.3-FF-000163	240	TKL:IRAK:
kinases_4.3-FF-000164	239	TKL:IRAK:
kinases_4.3-FF-000165	233	TK:FAK:
kinases_4.3-FF-000165	3	TK:Abl:
kinases_4.3-FF-000165	1	TK:Src:Frk
kinases_4.3-FF-000166	152	TK:Src:Frk
kinases_4.3-FF-000166	45	TK:Src:Src-Unclassified
kinases_4.3-FF-000166	32	TK:Csk:
kinases_4.3-FF-000166	4	TK:Src:Src-Echino1
kinases_4.3-FF-000167	222	CAMK:MAPKAPK:MK5
kinases_4.3-FF-000167	10	CAMK:MAPKAPK:MK2
kinases_4.3-FF-000168	230	TKL:IRAK:
kinases_4.3-FF-000169	224	STE:STE20:STLK
kinases_4.3-FF-000170	222	TKL:IRAK:
kinases_4.3-FF-000171	222	TKL:MLK:ILK
kinases_4.3-FF-000172	219	TKL:IRAK:
kinases_4.3-FF-000173	217	TKL:IRAK:
kinases_4.3-FF-000174	216	TK:Syk:
kinases_4.3-FF-000175	214	Other:PLK:PLK2
kinases_4.3-FF-000176	237	CMGC:CDK:CDK7
kinases_4.3-FF-000177	210	CMGC:SRPK:
kinases_4.3-FF-000178	208	TKL:IRAK:
kinases_4.3-FF-000179	207	CAMK:MLCK:
kinases_4.3-FF-000180	202	CMGC:CDK:CDC2
kinases_4.3-FF-000181	202	TKL:IRAK:
kinases_4.3-FF-000182	174	CMGC:MAPK:JNK
kinases_4.3-FF-000182	16	CMGC:MAPK:p38
kinases_4.3-FF-000182	7	CMGC:MAPK:ERK5
kinases_4.3-FF-000183	197	TK:CCK4:
kinases_4.3-FF-000184	195	CMGC:CDK:CDK9
kinases_4.3-FF-000185	190	Atypical:RIO:RIO1
kinases_4.3-FF-000186	157	Other:MOS:
kinases_4.3-FF-000186	29	CAMK:CAMKL:MARK
kinases_4.3-FF-000187	188	Atypical:RIO:RIO2
kinases_4.3-FF-000188	186	CAMK:CAMK1:
kinases_4.3-FF-000189	185	TKL:IRAK:
kinases_4.3-FF-000190	184	TKL:IRAK:
kinases_4.3-FF-000191	182	Other:NEK:NEK4
kinases_4.3-FF-000192	364	Other:PEK:PEK
kinases_4.3-FF-000193	178	CMGC:CDK:CDK2
kinases_4.3-FF-000193	3	CMGC:CDK:CDC2
kinases_4.3-FF-000194	180	AGC:PKA:
kinases_4.3-FF-000195	180	CAMK:Trbl:
kinases_4.3-FF-000196	180	TKL:IRAK:
kinases_4.3-FF-000197	171	CMGC:CDK:CDK7
kinases_4.3-FF-000197	6	CMGC:CDK:CDK2
kinases_4.3-FF-000197	1	CMGC:CDK:CCRK
kinases_4.3-FF-000198	116	Other:NEK:NEK8
kinases_4.3-FF-000198	59	Other:NEK:NEK9
kinases_4.3-FF-000199	175	TKL:IRAK:
kinases_4.3-FF-000200	175	TKL:MLK:ZAK
kinases_4.3-FF-000201	175	TKL:IRAK:
kinases_4.3-FF-000202	86	TKL:MLK:TAK1
kinases_4.3-FF-000202	34	TKL:MLK:MLK
kinases_4.3-FF-000202	23	TK:Jak:
kinases_4.3-FF-000202	21	TKL:MLK:HH498
kinases_4.3-FF-000202	9	TKL:LRRK:
kinases_4.3-FF-000202	1	TK:TK-Unique:
kinases_4.3-FF-000203	167	Other:PLK:SAK
kinases_4.3-FF-000203	6	CAMK:CASK:
kinases_4.3-FF-000203	1	Other:PLK:PLK1
kinases_4.3-FF-000204	173	CAMK:DAPK:DRAK
kinases_4.3-FF-000205	174	CAMK:CAMKL:LKB
kinases_4.3-FF-000206	172	TK:EGFR:
kinases_4.3-FF-000207	169	TKL:STKR:STKR2
kinases_4.3-FF-000207	3	TKL:STKR:STKR1
kinases_4.3-FF-000208	169	STE:STE7:MEK1
kinases_4.3-FF-000209	169	Other:PLK:PLK1
kinases_4.3-FF-000210	167	CAMK:Trio:
kinases_4.3-FF-000211	166	Other:ULK:ULK
kinases_4.3-FF-000211	4	Other:Aur:
kinases_4.3-FF-000212	165	TK:Ret:
kinases_4.3-FF-000213	164	CAMK:CAMKL:CHK1
kinases_4.3-FF-000214	161	CAMK:MLCK:
kinases_4.3-FF-000215	154	STE:STE7:MEK5
kinases_4.3-FF-000215	6	STE:STE7:MEK1
kinases_4.3-FF-000216	159	TKL:IRAK:
kinases_4.3-FF-000217	158	Other:NEK:NEK6
kinases_4.3-FF-000218	157	CAMK:CASK:
kinases_4.3-FF-000219	155	CMGC:CDK:CDK2
kinases_4.3-FF-000219	3	CMGC:CDK:CDC2
kinases_4.3-FF-000220	154	CMGC:MAPK:ERK7
kinases_4.3-FF-000221	153	Atypical:RIO:RIO3
kinases_4.3-FF-000222	150	Other:Aur:
kinases_4.3-FF-000223	130	AGC:Akt:
kinases_4.3-FF-000223	116	AGC:RSK:RSKp70
kinases_4.3-FF-000223	6	AGC:SGK:
kinases_4.3-FF-000223	3	AGC:MAST:MAST
kinases_4.3-FF-000223	2	AGC:PKA:
kinases_4.3-FF-000224	144	CMGC:SRPK:
kinases_4.3-FF-000225	144	TKL:IRAK:
kinases_4.3-FF-000226	89	AGC:MAST:MAST
kinases_4.3-FF-000226	53	AGC:PKA:
kinases_4.3-FF-000227	142	TKL:IRAK:
kinases_4.3-FF-000228	138	Other:CAMKK:CAMKK-Meta
kinases_4.3-FF-000229	98	CMGC:DYRK:DYRK2
kinases_4.3-FF-000229	40	CMGC:DYRK:HIPK
kinases_4.3-FF-000230	136	Other:TTK:
kinases_4.3-FF-000231	92	TKL:MLK:TAK1
kinases_4.3-FF-000231	29	TK:Jak:
kinases_4.3-FF-000231	7	TKL:RIPK:
kinases_4.3-FF-000231	6	RGC:RGC:
kinases_4.3-FF-000231	1	TKL:MLK:HH498
kinases_4.3-FF-000232	135	TKL:IRAK:
kinases_4.3-FF-000233	134	TKL:IRAK:
kinases_4.3-FF-000234	134	CMGC:CDK:CDK10
kinases_4.3-FF-000235	133	CAMK:CAMK1:
kinases_4.3-FF-000236	131	TKL:IRAK:
kinases_4.3-FF-000237	128	AGC:RSK:RSKp70
kinases_4.3-FF-000238	130	Other:TTK:
kinases_4.3-FF-000239	126	TK:Csk:
kinases_4.3-FF-000240	125	Other:WEE:Myt1
kinases_4.3-FF-000241	124	TKL:IRAK:
kinases_4.3-FF-000242	123	TKL:IRAK:
kinases_4.3-FF-000243	122	TKL:LRRK:
kinases_4.3-FF-000244	121	TKL:LISK:TESK
kinases_4.3-FF-000245	121	Other:TTK:
kinases_4.3-FF-000246	121	CAMK:MLCK:
kinases_4.3-FF-000247	119	TK:Lmr:
kinases_4.3-FF-000248	116	STE:STE7:MEK5
kinases_4.3-FF-000248	2	STE:STE7:MEK1
kinases_4.3-FF-000249	117	STE:STE20:PAKA
kinases_4.3-FF-000250	117	TKL:IRAK:
kinases_4.3-FF-000251	114	CAMK:CAMK1:
kinases_4.3-FF-000252	120	Other:SCY1:
kinases_4.3-FF-000253	113	AGC:PDK1:
kinases_4.3-FF-000254	113	TKL:IRAK:
kinases_4.3-FF-000255	112	STE:STE-Unique:
kinases_4.3-FF-000256	120	CMGC:RCK:MOK
kinases_4.3-FF-000257	110	TKL:IRAK:
kinases_4.3-FF-000258	109	CMGC:CDKL:
kinases_4.3-FF-000259	108	TKL:IRAK:
kinases_4.3-FF-000260	118	STE:STE7:MEK5
kinases_4.3-FF-000261	108	Other:PEK:GCN2
kinases_4.3-FF-000262	107	Other:SCY1:
kinases_4.3-FF-000263	107	TKL:IRAK:
kinases_4.3-FF-000264	104	TKL:IRAK:
kinases_4.3-FF-000264	1	TKL:RIPK:
kinases_4.3-FF-000265	104	TK:Sev:
kinases_4.3-FF-000266	101	STE:STE7:MEK5
kinases_4.3-FF-000266	2	STE:STE7:MEK1
kinases_4.3-FF-000267	101	Other:SCY1:
kinases_4.3-FF-000268	101	CAMK:CAMKL:PASK
kinases_4.3-FF-000269	100	TKL:IRAK:
kinases_4.3-FF-000270	100	CMGC:CDKL:
kinases_4.3-FF-000271	99	AGC:MAST:MASTL
kinases_4.3-FF-000272	98	TKL:IRAK:
kinases_4.3-FF-000273	98	CAMK:CAMKL:PASK
kinases_4.3-FF-000274	98	CAMK:RAD53:
kinases_4.3-FF-000275	97	CMGC:DYRK:PRP4
kinases_4.3-FF-000276	98	CMGC:CDK:CCRK
kinases_4.3-FF-000277	94	Other:CDC7:
kinases_4.3-FF-000278	50	CAMK:CAMKL:MARK
kinases_4.3-FF-000278	42	CAMK:CAMKL:AMPK
kinases_4.3-FF-000278	1	CAMK:CAMKL:CHK1
kinases_4.3-FF-000279	93	TKL:IRAK:
kinases_4.3-FF-000280	92	Atypical:RIO:RIO2
kinases_4.3-FF-000281	92	TKL:IRAK:
kinases_4.3-FF-000282	91	TKL:IRAK:
kinases_4.3-FF-000283	91	Other:KIS:
kinases_4.3-FF-000284	90	CMGC:CDK:CDK8
kinases_4.3-FF-000285	89	CK1:TTBK:
kinases_4.3-FF-000286	87	TKL:IRAK:
kinases_4.3-FF-000287	87	AGC:PKA:
kinases_4.3-FF-000288	86	CMGC:CDK:CRK7
kinases_4.3-FF-000289	171	Other:PEK:HRI
kinases_4.3-FF-000289	1	Other:PEK:PEK
kinases_4.3-FF-000290	84	CAMK:CAMK1:
kinases_4.3-FF-000290	2	CAMK:MLCK:
kinases_4.3-FF-000291	80	TK:Abl:
kinases_4.3-FF-000291	5	TK:Src:Frk
kinases_4.3-FF-000292	85	TKL:IRAK:
kinases_4.3-FF-000293	84	CMGC:CLK:
kinases_4.3-FF-000294	80	Other:PEK:PEK
kinases_4.3-FF-000294	40	Other:PEK:HRI
kinases_4.3-FF-000294	24	Other:PEK:GCN2
kinases_4.3-FF-000295	83	TKL:IRAK:
kinases_4.3-FF-000296	83	STE:STE-Unique:
kinases_4.3-FF-000297	83	STE:STE20:STLK
kinases_4.3-FF-000298	82	TKL:IRAK:
kinases_4.3-FF-000299	82	TKL:IRAK:
kinases_4.3-FF-000300	31	CMGC:CDK:CDK10
kinases_4.3-FF-000300	24	CMGC:CDK:PITSLRE
kinases_4.3-FF-000300	18	CMGC:CDK:CDK11
kinases_4.3-FF-000300	8	CMGC:CDK:CDK2
kinases_4.3-FF-000300	1	CMGC:CDK:CDK7
kinases_4.3-FF-000300	1	CMGC:CDK:CDC2
kinases_4.3-FF-000301	82	CMGC:CDK:CDK8
kinases_4.3-FF-000302	81	Other:NEK:NEK11
kinases_4.3-FF-000303	81	TKL:IRAK:
kinases_4.3-FF-000304	56	AGC:YANK:
kinases_4.3-FF-000304	21	AGC:PKA:
kinases_4.3-FF-000304	2	AGC:SGK:
kinases_4.3-FF-000304	2	AGC:RSK:RSKp70
kinases_4.3-FF-000305	79	Other:NAK:MPSK
kinases_4.3-FF-000306	79	Other:Haspin:
kinases_4.3-FF-000307	77	TKL:IRAK:
kinases_4.3-FF-000308	77	STE:STE20:MSN
kinases_4.3-FF-000309	77	TKL:IRAK:
kinases_4.3-FF-000310	77	STE:STE7:MEK5
kinases_4.3-FF-000311	75	TKL:IRAK:
kinases_4.3-FF-000312	74	CAMK:MLCK:
kinases_4.3-FF-000313	74	TKL:IRAK:
kinases_4.3-FF-000314	51	AGC:Akt:
kinases_4.3-FF-000314	21	AGC:SGK:
kinases_4.3-FF-000314	1	AGC:RSK:RSKp70
kinases_4.3-FF-000315	127	CMGC:SRPK:
kinases_4.3-FF-000315	13	CMGC:DYRK:DYRK2
kinases_4.3-FF-000315	4	CMGC:DYRK:DYRK1
kinases_4.3-FF-000316	72	TKL:IRAK:
kinases_4.3-FF-000317	70	STE:STE7:MEK3
kinases_4.3-FF-000318	70	TKL:IRAK:
kinases_4.3-FF-000319	71	CMGC:DYRK:HIPK
kinases_4.3-FF-000320	69	TKL:IRAK:
kinases_4.3-FF-000321	91	Atypical:RIO:RIO2
kinases_4.3-FF-000322	69	TKL:IRAK:
kinases_4.3-FF-000323	44	CMGC:MAPK:ERK5
kinases_4.3-FF-000323	22	CMGC:MAPK:p38
kinases_4.3-FF-000323	3	CMGC:MAPK:ERK3
kinases_4.3-FF-000324	67	TKL:IRAK:
kinases_4.3-FF-000325	67	Other:CAMKK:CAMKK-Meta
kinases_4.3-FF-000325	6	CAMK:CAMKL:MARK
kinases_4.3-FF-000326	67	TKL:IRAK:
kinases_4.3-FF-000327	67	TKL:IRAK:
kinases_4.3-FF-000328	65	CMGC:CDK:CDK2
kinases_4.3-FF-000329	64	TKL:IRAK:
kinases_4.3-FF-000330	63	CAMK:PIM:
kinases_4.3-FF-000331	59	TKL:IRAK:
kinases_4.3-FF-000331	2	AGC:RSK:MSK
kinases_4.3-FF-000331	1	TKL:MLK:TAK1
kinases_4.3-FF-000331	1	STE:STE7:MEK7
kinases_4.3-FF-000332	66	Other:Bud32:
kinases_4.3-FF-000333	62	CAMK:Trio:
kinases_4.3-FF-000334	62	TKL:IRAK:
kinases_4.3-FF-000335	62	TKL:IRAK:
kinases_4.3-FF-000336	62	TKL:IRAK:
kinases_4.3-FF-000338	61	TKL:IRAK:
kinases_4.3-FF-000339	61	TKL:IRAK:
kinases_4.3-FF-000340	38	CMGC:DYRK:DYRK2
kinases_4.3-FF-000340	23	CMGC:DYRK:HIPK
kinases_4.3-FF-000341	61	TKL:IRAK:
kinases_4.3-FF-000342	52	Other:ULK:ULK
kinases_4.3-FF-000342	8	AGC:PKA:
kinases_4.3-FF-000343	54	CAMK:CAMK1:
kinases_4.3-FF-000343	4	AGC:RSK:MSK
kinases_4.3-FF-000343	2	CAMK:CAMKL:MARK
kinases_4.3-FF-000344	60	CMGC:SRPK:
kinases_4.3-FF-000345	60	TKL:IRAK:
kinases_4.3-FF-000346	64	Other:MOS:
kinases_4.3-FF-000347	26	AGC:Akt:
kinases_4.3-FF-000347	16	AGC:RSK:RSKp70
kinases_4.3-FF-000347	7	AGC:PKN:
kinases_4.3-FF-000347	7	AGC:PKA:
kinases_4.3-FF-000347	4	AGC:SGK:
kinases_4.3-FF-000348	34	AGC:YANK:
kinases_4.3-FF-000348	23	AGC:PKA:
kinases_4.3-FF-000349	57	TKL:IRAK:
kinases_4.3-FF-000350	57	TKL:LISK:TESK
kinases_4.3-FF-000351	87	CAMK:MLCK:
kinases_4.3-FF-000352	38	TKL:RIPK:
kinases_4.3-FF-000352	7	TKL:MLK:MLK
kinases_4.3-FF-000352	4	TKL:MLK:TAK1
kinases_4.3-FF-000352	3	TKL:RAF:RAF
kinases_4.3-FF-000352	2	TK:TK-Unique:
kinases_4.3-FF-000352	1	TKL:RAF:KSR
kinases_4.3-FF-000352	1	TKL:MLK:HH498
kinases_4.3-FF-000352	1	TK:Jak:
kinases_4.3-FF-000352	1	RGC:RGC:
kinases_4.3-FF-000353	54	CMGC:MAPK:ERK5
kinases_4.3-FF-000353	1	CMGC:MAPK:p38
kinases_4.3-FF-000353	1	CMGC:MAPK:ERK7
kinases_4.3-FF-000353	1	CMGC:MAPK:ERK1
kinases_4.3-FF-000354	57	Other:IRE:
kinases_4.3-FF-000355	55	CAMK:CAMKL:AMPK
kinases_4.3-FF-000356	39	AGC:MAST:MAST
kinases_4.3-FF-000356	16	AGC:PKA:
kinases_4.3-FF-000357	55	TKL:IRAK:
kinases_4.3-FF-000358	55	TKL:STKR:STKR2
kinases_4.3-FF-000359	54	AGC:PKA:
kinases_4.3-FF-000360	54	TKL:IRAK:
kinases_4.3-FF-000361	54	TK:TK-Unique:
kinases_4.3-FF-000362	108	Other:WEE:WEE1
kinases_4.3-FF-000363	52	CMGC:CDK:CDK2
kinases_4.3-FF-000363	2	CMGC:CDK:CDC2
kinases_4.3-FF-000364	53	CAMK:Trbl:
kinases_4.3-FF-000365	53	TKL:IRAK:
kinases_4.3-FF-000366	53	TKL:IRAK:
kinases_4.3-FF-000367	52	TKL:IRAK:
kinases_4.3-FF-000368	52	TKL:IRAK:
kinases_4.3-FF-000369	52	TKL:IRAK:
kinases_4.3-FF-000370	35	AGC:Akt:
kinases_4.3-FF-000370	15	AGC:PKA:
kinases_4.3-FF-000370	1	AGC:PKC:PKCd
kinases_4.3-FF-000371	35	Other:PLK:PLK1
kinases_4.3-FF-000371	16	Other:PLK:PLK2
kinases_4.3-FF-000372	50	CMGC:SRPK:
kinases_4.3-FF-000373	49	TKL:IRAK:
kinases_4.3-FF-000374	49	Other:NEK:NEK10
kinases_4.3-FF-000375	49	Other:IKK:
kinases_4.3-FF-000376	48	CAMK:CAMK1:
kinases_4.3-FF-000376	10	CAMK:CAMKL:MARK
kinases_4.3-FF-000377	30	CAMK:CAMK1:
kinases_4.3-FF-000377	14	CAMK:DCAMKL:
kinases_4.3-FF-000377	3	CAMK:Trio:
kinases_4.3-FF-000377	3	AGC:RSK:MSK
kinases_4.3-FF-000377	1	AGC:RSK:RSKp90
kinases_4.3-FF-000378	48	TKL:IRAK:
kinases_4.3-FF-000379	47	AGC:MAST:MAST
kinases_4.3-FF-000380	26	AGC:PKA:
kinases_4.3-FF-000380	10	AGC:Akt:
kinases_4.3-FF-000380	5	AGC:PKC:PKCd
kinases_4.3-FF-000380	2	AGC:SGK:
kinases_4.3-FF-000380	2	AGC:NDR:LATS
kinases_4.3-FF-000380	2	AGC:MAST:MAST
kinases_4.3-FF-000380	1	AGC:RSK:RSKp70
kinases_4.3-FF-000381	47	CMGC:CDK:CDK8
kinases_4.3-FF-000382	44	CMGC:CDK:CDK9
kinases_4.3-FF-000382	2	CMGC:CDK:CRK7
kinases_4.3-FF-000383	46	Other:TTK:
kinases_4.3-FF-000384	61	CMGC:RCK:MAK
kinases_4.3-FF-000384	1	CMGC:RCK:MOK
kinases_4.3-FF-000385	46	TKL:IRAK:
kinases_4.3-FF-000386	45	CAMK:PHK:
kinases_4.3-FF-000387	45	Other:PEK:PKR
kinases_4.3-FF-000388	45	TKL:IRAK:
kinases_4.3-FF-000389	44	AGC:PKA:
kinases_4.3-FF-000390	44	CMGC:DYRK:PRP4
kinases_4.3-FF-000391	44	Other:CAMKK:CAMKK-Meta
kinases_4.3-FF-000392	42	CAMK:CAMK1:
kinases_4.3-FF-000392	1	CAMK:MLCK:
kinases_4.3-FF-000392	1	AGC:RSK:RSKp90
kinases_4.3-FF-000393	44	TKL:IRAK:
kinases_4.3-FF-000394	69	Other:IRE:
kinases_4.3-FF-000395	44	TKL:IRAK:
kinases_4.3-FF-000396	43	Other:WNK:
kinases_4.3-FF-000397	42	TKL:IRAK:
kinases_4.3-FF-000398	27	Other:PLK:PLK2
kinases_4.3-FF-000398	15	Other:PLK:PLK1
kinases_4.3-FF-000399	42	TKL:IRAK:
kinases_4.3-FF-000400	26	AGC:SGK:
kinases_4.3-FF-000400	10	AGC:PDK1:
kinases_4.3-FF-000400	2	AGC:RSK:RSKp70
kinases_4.3-FF-000400	2	AGC:MAST:MAST
kinases_4.3-FF-000400	1	AGC:Akt:
kinases_4.3-FF-000401	41	TKL:IRAK:
kinases_4.3-FF-000402	39	AGC:PDK1:
kinases_4.3-FF-000402	1	Other:PLK:SAK
kinases_4.3-FF-000402	1	CAMK:CAMKL:BRSK
kinases_4.3-FF-000403	17	CMGC:CDK:CRK7
kinases_4.3-FF-000403	17	CMGC:CDK:CDK9
kinases_4.3-FF-000403	7	CMGC:CDK:CDK2
kinases_4.3-FF-000404	23	CMGC:CDK:CDK2
kinases_4.3-FF-000404	14	CMGC:CDK:CDK5
kinases_4.3-FF-000404	5	CMGC:CDK:CDC2
kinases_4.3-FF-000405	40	TKL:IRAK:
kinases_4.3-FF-000406	39	Other:NKF1:
kinases_4.3-FF-000407	26	CAMK:CAMK1:
kinases_4.3-FF-000407	13	Other:ULK:ULK
kinases_4.3-FF-000408	39	TKL:IRAK:
kinases_4.3-FF-000409	38	Other:NEK:NEK1
kinases_4.3-FF-000410	38	STE:STE20:NinaC
kinases_4.3-FF-000411	30	AGC:MAST:MASTL
kinases_4.3-FF-000411	6	AGC:MAST:MAST
kinases_4.3-FF-000411	1	AGC:RSK:RSKp70
kinases_4.3-FF-000412	37	TKL:IRAK:
kinases_4.3-FF-000413	28	CMGC:CDK:CCRK
kinases_4.3-FF-000413	7	CMGC:CDKL:
kinases_4.3-FF-000413	2	CMGC:CDK:CDK2
kinases_4.3-FF-000414	19	Other:NEK:NEK1
kinases_4.3-FF-000414	10	AGC:RSK:MSK
kinases_4.3-FF-000414	8	Other:TLK:
kinases_4.3-FF-000415	35	AGC:PKN:
kinases_4.3-FF-000415	2	AGC:PKA:
kinases_4.3-FF-000415	1	AGC:PKC:PKCd
kinases_4.3-FF-000415	1	AGC:PDK1:
kinases_4.3-FF-000416	29	AGC:PKC:PKCd
kinases_4.3-FF-000416	4	AGC:PKC:PKCa
kinases_4.3-FF-000416	2	AGC:SGK:
kinases_4.3-FF-000416	1	AGC:RSK:RSKp70
kinases_4.3-FF-000416	1	AGC:Akt:
kinases_4.3-FF-000417	36	Other:PEK:GCN2
kinases_4.3-FF-000418	36	TKL:IRAK:
kinases_4.3-FF-000419	64	AGC:NDR:NDR
kinases_4.3-FF-000419	2	AGC:NDR:LATS
kinases_4.3-FF-000420	20	AGC:RSK:MSK
kinases_4.3-FF-000420	14	CMGC:CDKL:
kinases_4.3-FF-000420	1	CMGC:MAPK:ERK7
kinases_4.3-FF-000421	35	TKL:IRAK:
kinases_4.3-FF-000422	35	CMGC:DYRK:DYRK2
kinases_4.3-FF-000423	20	CAMK:CAMKL:MARK
kinases_4.3-FF-000423	15	CAMK:CAMKL:AMPK
kinases_4.3-FF-000423	2	CAMK:CAMKL:QIK
kinases_4.3-FF-000423	1	Other:Aur:
kinases_4.3-FF-000424	35	CAMK:PIM:
kinases_4.3-FF-000425	34	TK:Src:SRM
kinases_4.3-FF-000426	34	Other:NAK:MPSK
kinases_4.3-FF-000427	34	Other:PEK:GCN2
kinases_4.3-FF-000428	34	AGC:MAST:MAST
kinases_4.3-FF-000429	45	AGC:NDR:LATS
kinases_4.3-FF-000430	33	CMGC:DYRK:PRP4
kinases_4.3-FF-000431	31	CAMK:CAMK1:
kinases_4.3-FF-000431	1	CAMK:DCAMKL:
kinases_4.3-FF-000431	1	CAMK:CAMK2:
kinases_4.3-FF-000432	32	Other:CAMKK:CAMKK-Meta
kinases_4.3-FF-000433	18	STE:STE7:MEK5
kinases_4.3-FF-000433	14	STE:STE7:MEK1
kinases_4.3-FF-000434	28	CMGC:MAPK:p38
kinases_4.3-FF-000434	17	CMGC:MAPK:ERK1
kinases_4.3-FF-000434	3	CMGC:MAPK:ERK5
kinases_4.3-FF-000435	20	AGC:Akt:
kinases_4.3-FF-000435	12	AGC:RSK:RSKp70
kinases_4.3-FF-000436	32	TKL:IRAK:
kinases_4.3-FF-000437	21	Other:PEK:GCN2
kinases_4.3-FF-000437	5	Other:NEK:NEK1
kinases_4.3-FF-000437	3	CAMK:MLCK:
kinases_4.3-FF-000437	2	Other:ULK:ULK
kinases_4.3-FF-000437	1	CAMK:CAMKL:MARK
kinases_4.3-FF-000438	31	CAMK:PIM:
kinases_4.3-FF-000439	31	TKL:IRAK:
kinases_4.3-FF-000440	31	TK:Ack:
kinases_4.3-FF-000441	31	TKL:IRAK:
kinases_4.3-FF-000442	30	CAMK:PIM:
kinases_4.3-FF-000443	21	TK:TK-Unique:
kinases_4.3-FF-000443	14	TK:PDGFR:
kinases_4.3-FF-000443	3	TK:VEGFR:
kinases_4.3-FF-000444	30	TKL:IRAK:
kinases_4.3-FF-000445	28	AGC:RSK:RSKp90
kinases_4.3-FF-000445	2	AGC:RSK:MSK
kinases_4.3-FF-000446	29	TKL:IRAK:
kinases_4.3-FF-000446	1	TKL:RIPK:
kinases_4.3-FF-000447	26	AGC:PKA:
kinases_4.3-FF-000447	3	AGC:PKG:
kinases_4.3-FF-000448	29	TKL:IRAK:
kinases_4.3-FF-000449	24	TK:Ret:
kinases_4.3-FF-000449	4	TK:FGFR:
kinases_4.3-FF-000449	2	TK:VEGFR:
kinases_4.3-FF-000450	29	TKL:IRAK:
kinases_4.3-FF-000451	28	CAMK:CAMK1:
kinases_4.3-FF-000452	28	TKL:IRAK:
kinases_4.3-FF-000453	28	STE:STE11:MEKK1
kinases_4.3-FF-000454	28	TKL:IRAK:
kinases_4.3-FF-000455	15	TKL:IRAK:
kinases_4.3-FF-000455	13	TK:Jak:
kinases_4.3-FF-000456	24	CMGC:MAPK:ERK1
kinases_4.3-FF-000456	2	CMGC:MAPK:p38
kinases_4.3-FF-000456	1	CMGC:MAPK:JNK
kinases_4.3-FF-000457	27	Other:NAK:MPSK
kinases_4.3-FF-000458	27	TKL:IRAK:
kinases_4.3-FF-000459	26	TKL:IRAK:
kinases_4.3-FF-000460	26	TK:TK-Unique:
kinases_4.3-FF-000461	31	Other:Bud32:
kinases_4.3-FF-000462	52	CMGC:CDK:CDC2
kinases_4.3-FF-000463	26	CAMK:Trio:
kinases_4.3-FF-000464	26	TKL:TKL-Unique:
kinases_4.3-FF-000465	26	TKL:IRAK:
kinases_4.3-FF-000466	26	STE:STE20:FRAY
kinases_4.3-FF-000467	25	STE:STE7:MEK3
kinases_4.3-FF-000468	25	CAMK:PIM:
kinases_4.3-FF-000469	25	Other:NEK:NEK2
kinases_4.3-FF-000470	25	CMGC:CDK:CDK2
kinases_4.3-FF-000471	50	STE:STE20:MST
kinases_4.3-FF-000472	21	Other:ULK:ULK
kinases_4.3-FF-000472	2	Other:ULK:Fused
kinases_4.3-FF-000472	2	CAMK:CAMKL:MARK
kinases_4.3-FF-000473	23	TKL:LISK:TESK
kinases_4.3-FF-000473	2	TKL:LISK:LIMK
kinases_4.3-FF-000474	25	CAMK:PIM:
kinases_4.3-FF-000475	26	TK:DDR:
kinases_4.3-FF-000476	24	AGC:MAST:MASTL
kinases_4.3-FF-000477	24	CMGC:DYRK:DYRK2
kinases_4.3-FF-000478	24	Other:WEE:Myt1
kinases_4.3-FF-000479	13	STE:STE11:MEKK1
kinases_4.3-FF-000479	10	STE:STE7:MEK5
kinases_4.3-FF-000479	1	STE:STE7:MEK1
kinases_4.3-FF-000480	42	Other:CDC7:
kinases_4.3-FF-000480	3	CMGC:GSK:
kinases_4.3-FF-000480	2	CMGC:CK2:
kinases_4.3-FF-000481	24	CMGC:DYRK:DYRK1
kinases_4.3-FF-000482	25	TK:Eph:
kinases_4.3-FF-000483	24	CMGC:MAPK:p38
kinases_4.3-FF-000484	24	AGC:MAST:MAST
kinases_4.3-FF-000485	23	TKL:IRAK:
kinases_4.3-FF-000486	23	AGC:PKA:
kinases_4.3-FF-000487	23	CMGC:CLK:
kinases_4.3-FF-000488	23	CMGC:CDK:CCRK
kinases_4.3-FF-000489	31	CAMK:CAMKL:MARK
kinases_4.3-FF-000489	1	CAMK:CAMKL:MELK
kinases_4.3-FF-000490	23	TKL:IRAK:
kinases_4.3-FF-000491	24	TK:FGFR:
kinases_4.3-FF-000492	23	TKL:IRAK:
kinases_4.3-FF-000493	23	TK:Trk:
kinases_4.3-FF-000494	30	TK:VEGFR:
kinases_4.3-FF-000494	8	TK:TK-Unique:
kinases_4.3-FF-000495	21	CMGC:CDK:CDK7
kinases_4.3-FF-000495	1	CMGC:CDK:CDK4
kinases_4.3-FF-000495	1	CMGC:CDK:CCRK
kinases_4.3-FF-000496	22	Other:Aur:
kinases_4.3-FF-000497	22	CMGC:CDKL:
kinases_4.3-FF-000498	23	STE:STE20:FRAY
kinases_4.3-FF-000499	22	TKL:IRAK:
kinases_4.3-FF-000500	22	TK:Ror:
kinases_4.3-FF-000501	22	Other:CDC7:
kinases_4.3-FF-000502	14	CMGC:MAPK:ERK5
kinases_4.3-FF-000502	7	CMGC:MAPK:p38
kinases_4.3-FF-000502	1	CAMK:PKD:
kinases_4.3-FF-000503	22	TKL:IRAK:
kinases_4.3-FF-000504	22	Other:ULK:ULK
kinases_4.3-FF-000505	21	CMGC:DYRK:DYRK2
kinases_4.3-FF-000505	1	CMGC:DYRK:DYRK1
kinases_4.3-FF-000506	16	STE:STE11:ASK
kinases_4.3-FF-000506	6	STE:STE11:MEKK1
kinases_4.3-FF-000507	13	Other:Haspin:
kinases_4.3-FF-000508	10	CMGC:CDK:CDK4
kinases_4.3-FF-000508	10	CMGC:CDK:CCRK
kinases_4.3-FF-000508	1	CMGC:CDK:CDK10
kinases_4.3-FF-000508	1	AGC:RSK:MSK
kinases_4.3-FF-000509	21	STE:STE20:PAKA
kinases_4.3-FF-000510	12	STE:STE7:MEK5
kinases_4.3-FF-000510	5	STE:STE11:MEKK1
kinases_4.3-FF-000510	3	AGC:RSK:MSK
kinases_4.3-FF-000510	1	STE:STE20:NinaC
kinases_4.3-FF-000511	21	TK:Ack:
kinases_4.3-FF-000512	20	AGC:MAST:MAST
kinases_4.3-FF-000512	1	AGC:NDR:LATS
kinases_4.3-FF-000513	20	TKL:IRAK:
kinases_4.3-FF-000513	1	TK:Jak:
kinases_4.3-FF-000514	21	CMGC:DYRK:PRP4
kinases_4.3-FF-000515	21	CMGC:SRPK:
kinases_4.3-FF-000516	17	Other:NEK:NEK1
kinases_4.3-FF-000516	3	Other:NEK:NEK2
kinases_4.3-FF-000516	1	Other:ULK:ULK
kinases_4.3-FF-000517	9	AGC:MAST:MAST
kinases_4.3-FF-000517	6	AGC:RSK:RSKp70
kinases_4.3-FF-000517	3	AGC:PKA:
kinases_4.3-FF-000517	2	AGC:PDK1:
kinases_4.3-FF-000517	1	AGC:SGK:
kinases_4.3-FF-000518	21	TKL:IRAK:
kinases_4.3-FF-000519	20	Other:ULK:ULK
kinases_4.3-FF-000520	20	TKL:IRAK:
kinases_4.3-FF-000521	9	CMGC:CDK:CCRK
kinases_4.3-FF-000521	4	CMGC:CDK:PITSLRE
kinases_4.3-FF-000521	2	CMGC:MAPK:ERK7
kinases_4.3-FF-000521	2	CMGC:CDK:CDK4
kinases_4.3-FF-000521	2	CMGC:CDK:CDK2
kinases_4.3-FF-000521	1	CMGC:CDK:CDK10
kinases_4.3-FF-000522	20	AGC:YANK:
kinases_4.3-FF-000523	21	Other:PLK:PLK2
kinases_4.3-FF-000524	20	CAMK:CAMK-Unique:
kinases_4.3-FF-000525	20	TKL:IRAK:
kinases_4.3-FF-000526	20	TKL:IRAK:
kinases_4.3-FF-000527	16	AGC:MAST:MAST
kinases_4.3-FF-000527	4	AGC:PKA:
kinases_4.3-FF-000528	20	TKL:IRAK:
kinases_4.3-FF-000529	18	CMGC:MAPK:ERK1
kinases_4.3-FF-000529	1	CMGC:MAPK:p38
kinases_4.3-FF-000530	19	Atypical:RIO:RIO1
kinases_4.3-FF-000531	19	CAMK:CAMKL:MARK
kinases_4.3-FF-000532	19	AGC:PDK1:
kinases_4.3-FF-000533	15	TKL:IRAK:
kinases_4.3-FF-000534	30	Other:Bud32:
kinases_4.3-FF-000535	19	Other:NEK:NEK8
kinases_4.3-FF-000536	19	TKL:IRAK:
kinases_4.3-FF-000537	15	TKL:RIPK:
kinases_4.3-FF-000537	4	TKL:MLK:LZK
kinases_4.3-FF-000538	8	AGC:NDR:LATS
kinases_4.3-FF-000538	7	AGC:DMPK:GEK
kinases_4.3-FF-000538	3	AGC:NDR:NDR
kinases_4.3-FF-000538	1	AGC:DMPK:ROCK
kinases_4.3-FF-000539	17	TK:TK-Unique:
kinases_4.3-FF-000539	1	TK:VEGFR:
kinases_4.3-FF-000539	1	TK:Ret:
kinases_4.3-FF-000540	19	TKL:IRAK:
kinases_4.3-FF-000541	16	STE:STE20:MSN
kinases_4.3-FF-000541	2	STE:STE20:NinaC
kinases_4.3-FF-000541	1	STE:STE20:MST
kinases_4.3-FF-000542	18	TKL:IRAK:
kinases_4.3-FF-000543	18	TK:TK-Unique:
kinases_4.3-FF-000544	18	Other:CAMKK:CAMKK-Meta
kinases_4.3-FF-000545	18	Other:Bud32:
kinases_4.3-FF-000546	18	CMGC:CK2:
kinases_4.3-FF-000547	18	CMGC:MAPK:p38
kinases_4.3-FF-000548	18	CMGC:CLK:
kinases_4.3-FF-000549	18	CAMK:CAMK1:
kinases_4.3-FF-000550	18	AGC:RSK:RSKp90
kinases_4.3-FF-000551	18	CMGC:MAPK:ERK5
kinases_4.3-FF-000552	18	CAMK:CAMKL:MARK
kinases_4.3-FF-000553	19	Other:IRE:
kinases_4.3-FF-000554	18	TKL:IRAK:
kinases_4.3-FF-000555	18	TK:Fer:
kinases_4.3-FF-000556	18	TKL:IRAK:
kinases_4.3-FF-000557	17	CMGC:CDK:CRK7
kinases_4.3-FF-000557	1	CMGC:CDK:CDK2
kinases_4.3-FF-000558	18	AGC:GRK:GRK
kinases_4.3-FF-000559	11	Atypical:RIO:RIO1
kinases_4.3-FF-000559	7	Atypical:RIO:RIO3
kinases_4.3-FF-000560	17	TK:FAK:
kinases_4.3-FF-000561	14	AGC:NDR:LATS
kinases_4.3-FF-000561	2	AGC:MAST:MAST
kinases_4.3-FF-000561	1	AGC:PKA:
kinases_4.3-FF-000562	17	CAMK:PIM:
kinases_4.3-FF-000563	17	CMGC:SRPK:
kinases_4.3-FF-000563	15	CMGC:DYRK:DYRK2
kinases_4.3-FF-000563	1	CMGC:DYRK:PRP4
kinases_4.3-FF-000563	1	CMGC:CDK:CDK4
kinases_4.3-FF-000564	34	Other:CDC7:
kinases_4.3-FF-000566	19	Other:Bud32:
kinases_4.3-FF-000567	17	TKL:IRAK:
kinases_4.3-FF-000568	17	CMGC:MAPK:p38
kinases_4.3-FF-000569	17	CAMK:MLCK:
kinases_4.3-FF-000570	17	CMGC:DYRK:DYRK2
kinases_4.3-FF-000571	17	AGC:PDK1:
kinases_4.3-FF-000572	17	TKL:IRAK:
kinases_4.3-FF-000573	17	TKL:IRAK:
kinases_4.3-FF-000574	15	STE:STE11:MEKK1
kinases_4.3-FF-000574	2	Other:ULK:ULK
kinases_4.3-FF-000575	17	TKL:IRAK:
kinases_4.3-FF-000576	17	TKL:IRAK:
kinases_4.3-FF-000577	17	Other:SgK071:
kinases_4.3-FF-000577	1	Other:NEK:NEK-Unclassified
kinases_4.3-FF-000579	16	Other:SCY1:
kinases_4.3-FF-000580	16	CMGC:RCK:MAK
kinases_4.3-FF-000581	15	STE:STE20:YSK
kinases_4.3-FF-000581	1	STE:STE20:NinaC
kinases_4.3-FF-000582	16	CAMK:CAMKL:PASK
kinases_4.3-FF-000583	12	STE:STE7:MEK5
kinases_4.3-FF-000583	4	STE:STE7:MEK1
kinases_4.3-FF-000584	16	CMGC:CDKL:
kinases_4.3-FF-000586	16	CAMK:CAMK1:
kinases_4.3-FF-000587	16	Atypical:RIO:RIO2
kinases_4.3-FF-000588	16	AGC:NDR:NDR
kinases_4.3-FF-000589	16	TKL:IRAK:
kinases_4.3-FF-000590	13	TKL:IRAK:
kinases_4.3-FF-000590	3	TKL:RIPK:
kinases_4.3-FF-000591	15	CMGC:CDK:PFTAIRE
kinases_4.3-FF-000591	1	CMGC:CDK:PCTAIRE
kinases_4.3-FF-000592	16	CMGC:GSK:
kinases_4.3-FF-000593	16	CMGC:SRPK:
kinases_4.3-FF-000594	10	CMGC:MAPK:ERK5
kinases_4.3-FF-000594	3	CMGC:CDK:CCRK
kinases_4.3-FF-000594	1	CMGC:MAPK:p38
kinases_4.3-FF-000594	1	CMGC:CDKL:
kinases_4.3-FF-000594	1	CMGC:CDK:CRK7
kinases_4.3-FF-000595	16	TKL:IRAK:
kinases_4.3-FF-000596	15	TKL:STKR:STKR2
kinases_4.3-FF-000597	15	CAMK:PIM:
kinases_4.3-FF-000598	15	TKL:IRAK:
kinases_4.3-FF-000599	9	AGC:PKA:
kinases_4.3-FF-000599	6	AGC:PDK1:
kinases_4.3-FF-000600	15	TK:InsR:
kinases_4.3-FF-000601	22	CMGC:SRPK:
kinases_4.3-FF-000602	15	CAMK:CAMKL:MARK
kinases_4.3-FF-000604	15	CMGC:CDK:CCRK
kinases_4.3-FF-000605	15	CMGC:GSK:
kinases_4.3-FF-000606	15	Other:IKK:
kinases_4.3-FF-000607	15	AGC:PDK1:
kinases_4.3-FF-000608	15	TKL:IRAK:
kinases_4.3-FF-000609	15	CMGC:CDK:CRK7
kinases_4.3-FF-000610	15	CMGC:RCK:MOK
kinases_4.3-FF-000611	15	CAMK:MLCK:
kinases_4.3-FF-000612	15	Other:IRE:
kinases_4.3-FF-000613	14	AGC:PKA:
kinases_4.3-FF-000614	8	CAMK:CAMK1:
kinases_4.3-FF-000614	5	CAMK:DCAMKL:
kinases_4.3-FF-000614	1	CAMK:Trio:
kinases_4.3-FF-000615	14	CMGC:MAPK:ERK7
kinases_4.3-FF-000616	28	CMGC:SRPK:
kinases_4.3-FF-000617	14	Other:NEK:NEK1
kinases_4.3-FF-000618	10	Other:NEK:NEK1
kinases_4.3-FF-000618	3	AGC:RSK:MSK
kinases_4.3-FF-000618	1	Other:ULK:ULK
kinases_4.3-FF-000619	7	Other:PEK:GCN2
kinases_4.3-FF-000619	4	Other:IKK:
kinases_4.3-FF-000619	1	Other:Other-Unique:
kinases_4.3-FF-000619	1	Other:NEK:NEK1
kinases_4.3-FF-000619	1	CAMK:CAMKL:MARK
kinases_4.3-FF-000620	9	CAMK:DCAMKL:
kinases_4.3-FF-000620	3	CAMK:CAMK1:
kinases_4.3-FF-000620	2	CAMK:MAPKAPK:MNK
kinases_4.3-FF-000621	28	Other:WEE:WEE1
kinases_4.3-FF-000622	14	TKL:RAF:KSR
kinases_4.3-FF-000624	14	CAMK:CAMK1:
kinases_4.3-FF-000625	7	CAMK:CAMK1:
kinases_4.3-FF-000625	4	CAMK:CAMKL:MARK
kinases_4.3-FF-000625	1	CAMK:MLCK:
kinases_4.3-FF-000625	1	AGC:RSK:RSKp90
kinases_4.3-FF-000625	1	AGC:RSK:MSK
kinases_4.3-FF-000626	14	TK:FGFR:
kinases_4.3-FF-000627	14	Other:PEK:GCN2
kinases_4.3-FF-000628	10	TKL:IRAK:
kinases_4.3-FF-000628	4	TKL:MLK:TAK1
kinases_4.3-FF-000629	14	CMGC:CDKL:
kinases_4.3-FF-000630	9	CMGC:CDK:CDK2
kinases_4.3-FF-000630	5	CMGC:CDK:CCRK
kinases_4.3-FF-000631	13	TK:TK-Unique:
kinases_4.3-FF-000631	1	TK:FGFR:
kinases_4.3-FF-000632	13	AGC:PKA:
kinases_4.3-FF-000633	13	CAMK:CAMK1:
kinases_4.3-FF-000634	13	CMGC:MAPK:p38
kinases_4.3-FF-000635	13	CMGC:CDK:CRK7
kinases_4.3-FF-000636	13	CAMK:CAMKL:MARK
kinases_4.3-FF-000637	13	CAMK:PIM:
kinases_4.3-FF-000638	13	Other:NEK:NEK2
kinases_4.3-FF-000638	6	Other:NEK:NEK1
kinases_4.3-FF-000639	13	TK:TK-Unique:
kinases_4.3-FF-000640	13	CAMK:CAMKL:CHK1
kinases_4.3-FF-000641	14	TKL:IRAK:
kinases_4.3-FF-000642	13	TKL:MLK:TAK1
kinases_4.3-FF-000643	6	TK:FGFR:
kinases_4.3-FF-000643	5	TK:TK-Unique:
kinases_4.3-FF-000643	1	TK:VEGFR:
kinases_4.3-FF-000643	1	TK:Tie:
kinases_4.3-FF-000643	1	TK:Ret:
kinases_4.3-FF-000644	16	Other:Bud32:
kinases_4.3-FF-000645	12	CMGC:MAPK:ERK7
kinases_4.3-FF-000645	1	CMGC:CDK:CCRK
kinases_4.3-FF-000646	12	CMGC:CDK:CDK2
kinases_4.3-FF-000646	1	CMGC:CDKL:
kinases_4.3-FF-000647	13	CMGC:CDKL:
kinases_4.3-FF-000648	13	STE:STE11:MEKK1
kinases_4.3-FF-000649	13	CAMK:CAMK1:
kinases_4.3-FF-000650	13	Atypical:RIO:RIO2
kinases_4.3-FF-000651	13	Atypical:RIO:RIO2
kinases_4.3-FF-000652	13	CAMK:CAMKL:CHK1
kinases_4.3-FF-000653	13	TKL:IRAK:
kinases_4.3-FF-000654	13	TKL:IRAK:
kinases_4.3-FF-000655	15	STE:STE20:YSK
kinases_4.3-FF-000656	13	TKL:IRAK:
kinases_4.3-FF-000657	13	Other:NEK:NEK10
kinases_4.3-FF-000658	13	TKL:IRAK:
kinases_4.3-FF-000659	13	Other:PLK:PLK2
kinases_4.3-FF-000660	20	TK:VEGFR:
kinases_4.3-FF-000660	2	TK:PDGFR:
kinases_4.3-FF-000661	13	TKL:IRAK:
kinases_4.3-FF-000662	13	AGC:PKC:PKCa
kinases_4.3-FF-000663	13	Other:Aur:
kinases_4.3-FF-000664	12	Other:SCY1:
kinases_4.3-FF-000665	12	TKL:IRAK:
kinases_4.3-FF-000666	12	CAMK:PIM:
kinases_4.3-FF-000667	12	Other:WEE:Myt1
kinases_4.3-FF-000668	12	TKL:IRAK:
kinases_4.3-FF-000669	12	Other:NEK:NEK2
kinases_4.3-FF-000669	1	Other:NEK:NEK1
kinases_4.3-FF-000670	12	TKL:IRAK:
kinases_4.3-FF-000671	13	STE:STE20:TAO
kinases_4.3-FF-000672	6	TK:TK-Unique:
kinases_4.3-FF-000672	3	TK:FGFR:
kinases_4.3-FF-000672	2	TK:Met:
kinases_4.3-FF-000672	1	TK:VEGFR:
kinases_4.3-FF-000673	12	CAMK:PIM:
kinases_4.3-FF-000674	5	AGC:PKA:
kinases_4.3-FF-000674	4	AGC:SGK:
kinases_4.3-FF-000674	1	CAMK:CAMKL:MARK
kinases_4.3-FF-000674	1	AGC:PKC:PKCd
kinases_4.3-FF-000674	1	AGC:MAST:MAST
kinases_4.3-FF-000675	18	Other:Bud32:
kinases_4.3-FF-000676	12	Other:Aur:
kinases_4.3-FF-000677	9	AGC:RSK:RSKp90
kinases_4.3-FF-000677	2	AGC:RSK:MSK
kinases_4.3-FF-000677	1	CAMK:DCAMKL:
kinases_4.3-FF-000678	12	CAMK:CAMKL:MARK
kinases_4.3-FF-000679	12	CMGC:CLK:
kinases_4.3-FF-000680	12	CAMK:CAMK1:
kinases_4.3-FF-000681	12	TKL:IRAK:
kinases_4.3-FF-000682	12	TKL:IRAK:
kinases_4.3-FF-000683	12	TKL:IRAK:
kinases_4.3-FF-000684	12	TKL:IRAK:
kinases_4.3-FF-000685	12	AGC:PDK1:
kinases_4.3-FF-000686	12	CMGC:GSK:
kinases_4.3-FF-000687	12	TKL:IRAK:
kinases_4.3-FF-000688	12	TKL:LISK:TESK
kinases_4.3-FF-000689	13	CK1:VRK:
kinases_4.3-FF-000690	12	TK:EGFR:
kinases_4.3-FF-000691	12	AGC:PKN:
kinases_4.3-FF-000691	1	AGC:PKC:PKCh
kinases_4.3-FF-000692	11	TKL:IRAK:
kinases_4.3-FF-000693	11	CAMK:TSSK:
kinases_4.3-FF-000694	9	CMGC:MAPK:ERK5
kinases_4.3-FF-000694	2	CMGC:MAPK:p38
kinases_4.3-FF-000695	11	CMGC:CDKL:
kinases_4.3-FF-000696	11	Other:NEK:NEK1
kinases_4.3-FF-000697	7	TK:TK-Unique:
kinases_4.3-FF-000697	4	TK:TK-Sp1:
kinases_4.3-FF-000698	8	TK:TK-Unique:
kinases_4.3-FF-000698	3	TK:FGFR:
kinases_4.3-FF-000699	11	Other:NRBP:
kinases_4.3-FF-000700	11	TKL:IRAK:
kinases_4.3-FF-000701	8	STE:STE7:MEK4
kinases_4.3-FF-000701	3	STE:STE7:MEK7
kinases_4.3-FF-000702	11	Other:Bud32:
kinases_4.3-FF-000703	11	CMGC:CK2:
kinases_4.3-FF-000704	11	CAMK:CAMKL:MARK
kinases_4.3-FF-000705	11	Other:Haspin:
kinases_4.3-FF-000706	11	TK:Jak:
kinases_4.3-FF-000707	11	Other:NEK:NEK1
kinases_4.3-FF-000708	11	CAMK:CAMK1:
kinases_4.3-FF-000709	11	CMGC:CDK:CDK9
kinases_4.3-FF-000710	11	TKL:IRAK:
kinases_4.3-FF-000711	11	Other:NEK:NEK2
kinases_4.3-FF-000712	6	TK:Fer:
kinases_4.3-FF-000712	4	TK:Ack:
kinases_4.3-FF-000712	2	TK:Syk:
kinases_4.3-FF-000713	8	CAMK:MAPKAPK:MNK
kinases_4.3-FF-000713	2	CAMK:CAMK1:
kinases_4.3-FF-000713	1	CAMK:MLCK:
kinases_4.3-FF-000714	11	TKL:IRAK:
kinases_4.3-FF-000715	7	AGC:RSKR:
kinases_4.3-FF-000715	4	AGC:PKC:PKCd
kinases_4.3-FF-000716	11	TKL:RAF:KSR
kinases_4.3-FF-000717	11	TKL:IRAK:
kinases_4.3-FF-000718	11	TKL:IRAK:
kinases_4.3-FF-000719	10	CMGC:CDK:PFTAIRE
kinases_4.3-FF-000719	1	CMGC:CDK:PCTAIRE
kinases_4.3-FF-000720	10	TKL:IRAK:
kinases_4.3-FF-000721	6	CMGC:CDK:CCRK
kinases_4.3-FF-000721	4	CMGC:CDK:CDK2
kinases_4.3-FF-000722	10	TKL:IRAK:
kinases_4.3-FF-000723	10	CMGC:RCK:MAK
kinases_4.3-FF-000724	17	CAMK:PIM:
kinases_4.3-FF-000725	11	TK:Ack:
kinases_4.3-FF-000726	11	STE:STE7:MEK4
kinases_4.3-FF-000727	12	CMGC:CDK:CCRK
kinases_4.3-FF-000728	10	TKL:IRAK:
kinases_4.3-FF-000729	14	Other:Aur:
kinases_4.3-FF-000729	3	Other:PLK:PLK2
kinases_4.3-FF-000730	10	CAMK:TSSK:
kinases_4.3-FF-000731	10	STE:STE7:MEK3
kinases_4.3-FF-000732	10	TK:TK-Unique:
kinases_4.3-FF-000733	10	Other:PEK:PKR
kinases_4.3-FF-000734	10	CMGC:MAPK:p38
kinases_4.3-FF-000735	10	TKL:IRAK:
kinases_4.3-FF-000736	10	CAMK:MAPKAPK:MK2
kinases_4.3-FF-000737	10	TKL:IRAK:
kinases_4.3-FF-000738	9	TK:Ror:
kinases_4.3-FF-000738	1	TK:Musk:
kinases_4.3-FF-000739	10	TKL:IRAK:
kinases_4.3-FF-000740	10	Other:IRE:
kinases_4.3-FF-000741	10	TKL:IRAK:
kinases_4.3-FF-000742	10	STE:STE20:PAKA
kinases_4.3-FF-000743	10	Other:PEK:GCN2
kinases_4.3-FF-000744	10	CMGC:CDK:CDK2
kinases_4.3-FF-000745	10	TKL:LRRK:
kinases_4.3-FF-000746	10	TK:Met:
kinases_4.3-FF-000747	4	AGC:PKA:
kinases_4.3-FF-000747	4	AGC:AGC-Unique:
kinases_4.3-FF-000747	1	AGC:RSK:RSKp70
kinases_4.3-FF-000747	1	AGC:PKN:
kinases_4.3-FF-000748	7	Atypical:RIO:RIO3
kinases_4.3-FF-000748	5	Atypical:RIO:RIO1
kinases_4.3-FF-000749	13	TKL:TKL-Sp1:
kinases_4.3-FF-000750	6	TK:Syk:
kinases_4.3-FF-000750	4	TK:Ack:
kinases_4.3-FF-000751	8	STE:STE20:PAKB
kinases_4.3-FF-000751	3	STE:STE20:PAKA
kinases_4.3-FF-000752	11	Other:PEK:PEK
kinases_4.3-FF-000752	3	Other:NEK:NEK1
kinases_4.3-FF-000752	2	Other:PEK:PKR
kinases_4.3-FF-000752	2	Other:PEK:HRI
kinases_4.3-FF-000753	10	TK:Src:SrcA
kinases_4.3-FF-000754	9	TK:FGFR:
kinases_4.3-FF-000756	9	CAMK:CAMK1:
kinases_4.3-FF-000757	9	CAMK:CAMK1:
kinases_4.3-FF-000758	9	TKL:IRAK:
kinases_4.3-FF-000759	8	CAMK:CAMK1:
kinases_4.3-FF-000759	1	CAMK:CAMKL:MARK
kinases_4.3-FF-000760	6	Other:PEK:HRI
kinases_4.3-FF-000760	6	Other:PEK:GCN2
kinases_4.3-FF-000761	9	STE:STE11:MEKK1
kinases_4.3-FF-000762	3	CMGC:SRPK:
kinases_4.3-FF-000763	7	Other:Aur:
kinases_4.3-FF-000763	2	CAMK:CAMKL:MARK
kinases_4.3-FF-000764	8	CAMK:CAMKL:LKB
kinases_4.3-FF-000764	1	Other:CAMKK:CAMKK-Meta
kinases_4.3-FF-000765	7	STE:STE11:MEKK1
kinases_4.3-FF-000765	2	STE:STE11:ASK
kinases_4.3-FF-000765	1	STE:STE11:MEKK15
kinases_4.3-FF-000766	9	CMGC:CDK:CRK7
kinases_4.3-FF-000767	9	Other:WEE:Myt1
kinases_4.3-FF-000768	9	CAMK:CAMKL:CHK1
kinases_4.3-FF-000769	18	Other:WEE:Myt1
kinases_4.3-FF-000770	9	Other:NEK:NEK2
kinases_4.3-FF-000771	10	Atypical:RIO:RIO1
kinases_4.3-FF-000772	7	CMGC:CDK:CDK2
kinases_4.3-FF-000772	2	CMGC:CDK:CDK4
kinases_4.3-FF-000773	10	TK:InsR:
kinases_4.3-FF-000774	7	Other:SgK071:
kinases_4.3-FF-000774	2	Other:NEK:NEK1
kinases_4.3-FF-000775	8	TKL:RIPK:
kinases_4.3-FF-000775	1	TKL:MLK:TAK1
kinases_4.3-FF-000776	9	CAMK:CAMKL:MARK
kinases_4.3-FF-000777	6	CAMK:RAD53:
kinases_4.3-FF-000777	3	CAMK:CAMK1:
kinases_4.3-FF-000778	11	Other:IRE:
kinases_4.3-FF-000779	9	CAMK:CAMKL:PASK
kinases_4.3-FF-000780	9	TKL:MLK:MLK
kinases_4.3-FF-000781	9	STE:STE20:PAKA
kinases_4.3-FF-000782	9	TK:Abl:
kinases_4.3-FF-000783	9	TKL:IRAK:
kinases_4.3-FF-000784	9	CMGC:RCK:MOK
kinases_4.3-FF-000785	9	CMGC:DYRK:DYRK2
kinases_4.3-FF-000786	7	CMGC:CDK:CDK2
kinases_4.3-FF-000786	1	CMGC:CDK:CDK5
kinases_4.3-FF-000786	1	CMGC:CDK:CDK10
kinases_4.3-FF-000787	7	CMGC:CDK:CDK2
kinases_4.3-FF-000787	1	CMGC:CDK:CDK4
kinases_4.3-FF-000787	1	CAMK:CAMKL:MARK
kinases_4.3-FF-000788	9	CMGC:CK2:
kinases_4.3-FF-000789	8	AGC:RSK:RSKp90
kinases_4.3-FF-000789	1	AGC:RSK:MSK
kinases_4.3-FF-000790	5	AGC:RSK:RSKp90
kinases_4.3-FF-000790	2	CAMK:CAMK1:
kinases_4.3-FF-000790	1	CAMK:MLCK:
kinases_4.3-FF-000790	1	CAMK:CAMKL:MARK
kinases_4.3-FF-000791	7	CMGC:DYRK:DYRK2
kinases_4.3-FF-000791	3	CMGC:DYRK:HIPK
kinases_4.3-FF-000792	9	Other:TTK:
kinases_4.3-FF-000793	9	Other:MOS:
kinases_4.3-FF-000794	9	Other:PEK:PEK
kinases_4.3-FF-000794	2	Other:PEK:HRI
kinases_4.3-FF-000795	6	Other:PEK:GCN2
kinases_4.3-FF-000795	4	Other:PEK:HRI
kinases_4.3-FF-000795	2	Other:PEK:PEK
kinases_4.3-FF-000795	1	Other:ULK:ULK
kinases_4.3-FF-000796	9	Other:Bud32:
kinases_4.3-FF-000797	9	CMGC:MAPK:nmo
kinases_4.3-FF-000798	9	TKL:STKR:STKR1
kinases_4.3-FF-000799	8	TKL:STKR:STKR1
kinases_4.3-FF-000800	8	AGC:RSK:RSKp90
kinases_4.3-FF-000801	8	CAMK:PHK:
kinases_4.3-FF-000802	7	AGC:NDR:NDR
kinases_4.3-FF-000802	7	AGC:NDR:LATS
kinases_4.3-FF-000803	8	TKL:IRAK:
kinases_4.3-FF-000804	13	Other:CDC7:
kinases_4.3-FF-000805	8	TK:TK-Unique:
kinases_4.3-FF-000806	8	Other:NEK:NEK1
kinases_4.3-FF-000807	8	Other:IRE:
kinases_4.3-FF-000808	4	TK:FAK:
kinases_4.3-FF-000808	4	TK:EGFR:
kinases_4.3-FF-000809	8	CAMK:PIM:
kinases_4.3-FF-000810	5	TK:Jak:
kinases_4.3-FF-000810	2	TK:TK-Unique:
kinases_4.3-FF-000810	1	TK:ALK:
kinases_4.3-FF-000811	8	CMGC:MAPK:p38
kinases_4.3-FF-000812	8	CAMK:MLCK:
kinases_4.3-FF-000813	8	STE:STE20:PAKA
kinases_4.3-FF-000814	8	Other:PEK:GCN2
kinases_4.3-FF-000815	8	Other:NEK:NEK1
kinases_4.3-FF-000816	8	CMGC:CDK:CDK2
kinases_4.3-FF-000817	8	CMGC:DYRK:DYRK2
kinases_4.3-FF-000818	8	Other:Bud32:
kinases_4.3-FF-000819	2	STE:STE20:PAKB
kinases_4.3-FF-000820	8	Atypical:RIO:RIO2
kinases_4.3-FF-000821	8	TK:Fer:
kinases_4.3-FF-000822	8	TK:Fer:
kinases_4.3-FF-000823	7	TK:Jak:
kinases_4.3-FF-000823	1	TK:Ack:
kinases_4.3-FF-000824	8	Other:ULK:ULK
kinases_4.3-FF-000825	8	Other:PEK:PEK
kinases_4.3-FF-000825	8	Other:PEK:HRI
kinases_4.3-FF-000826	8	TKL:MLK:TAK1
kinases_4.3-FF-000827	4	TK:VEGFR:
kinases_4.3-FF-000827	4	TK:TK-Unique:
kinases_4.3-FF-000828	6	Other:NEK:NEK10
kinases_4.3-FF-000828	1	TKL:RIPK:
kinases_4.3-FF-000828	1	Other:NEK:NEK1
kinases_4.3-FF-000829	6	CMGC:CDK:CDK2
kinases_4.3-FF-000829	2	CMGC:CDK:CRK7
kinases_4.3-FF-000830	9	CMGC:SRPK:
kinases_4.3-FF-000831	8	Other:IRE:
kinases_4.3-FF-000832	8	TKL:IRAK:
kinases_4.3-FF-000833	8	CMGC:CDK:CDK2
kinases_4.3-FF-000834	8	TKL:IRAK:
kinases_4.3-FF-000835	5	TK:TK-Unique:
kinases_4.3-FF-000835	3	TK:VEGFR:
kinases_4.3-FF-000835	1	TK:PDGFR:
kinases_4.3-FF-000835	1	TK:FGFR:
kinases_4.3-FF-000836	7	TKL:IRAK:
kinases_4.3-FF-000837	5	TKL:IRAK:
kinases_4.3-FF-000837	2	CAMK:MLCK:
kinases_4.3-FF-000838	7	TKL:IRAK:
kinases_4.3-FF-000839	7	Other:NEK:NEK-Unclassified
kinases_4.3-FF-000840	7	AGC:SGK:
kinases_4.3-FF-000841	5	CAMK:DAPK:DAPK
kinases_4.3-FF-000841	3	CAMK:DAPK:DRAK
kinases_4.3-FF-000842	7	Other:WEE:Myt1
kinases_4.3-FF-000843	4	CMGC:CDK:CCRK
kinases_4.3-FF-000843	3	CMGC:CDKL:
kinases_4.3-FF-000844	7	STE:STE11:MEKK1
kinases_4.3-FF-000845	3	TK:InsR:
kinases_4.3-FF-000845	2	TK:Sev:
kinases_4.3-FF-000845	1	TK:Ror:
kinases_4.3-FF-000845	1	TK:ALK:
kinases_4.3-FF-000846	5	CMGC:CDK:CDK2
kinases_4.3-FF-000846	1	CMGC:MAPK:ERK7
kinases_4.3-FF-000846	1	CMGC:CDK:CDK5
kinases_4.3-FF-000847	5	CMGC:CLK:
kinases_4.3-FF-000847	2	CMGC:DYRK:DYRK2
kinases_4.3-FF-000848	6	STE:STE7:MEK3
kinases_4.3-FF-000848	1	STE:STE7:MEK4
kinases_4.3-FF-000849	6	CAMK:CAMK1:
kinases_4.3-FF-000849	1	CAMK:MLCK:
kinases_4.3-FF-000850	7	Other:NEK:NEK2
kinases_4.3-FF-000851	7	TKL:IRAK:
kinases_4.3-FF-000852	7	TKL:IRAK:
kinases_4.3-FF-000853	7	CMGC:CDK:CRK7
kinases_4.3-FF-000854	8	AGC:PKA:
kinases_4.3-FF-000855	4	STE:STE7:MEK1
kinases_4.3-FF-000855	3	STE:STE7:MEK5
kinases_4.3-FF-000856	7	CK1:CK1:CK1-G
kinases_4.3-FF-000857	7	AGC:PKA:
kinases_4.3-FF-000858	7	AGC:PKA:
kinases_4.3-FF-000859	7	CMGC:MAPK:p38
kinases_4.3-FF-000860	7	CMGC:CDK:CDK2
kinases_4.3-FF-000861	7	Other:NAK:MPSK
kinases_4.3-FF-000862	7	CMGC:DYRK:PRP4
kinases_4.3-FF-000863	7	CMGC:CK2:
kinases_4.3-FF-000864	7	Other:Aur:
kinases_4.3-FF-000865	7	Atypical:RIO:RIO1
kinases_4.3-FF-000866	7	AGC:PKA:
kinases_4.3-FF-000867	7	AGC:RSK:MSK
kinases_4.3-FF-000869	7	Other:CAMKK:CAMKK-Meta
kinases_4.3-FF-000871	7	Other:PEK:GCN2
kinases_4.3-FF-000872	4	AGC:PKA:
kinases_4.3-FF-000872	3	AGC:PKG:
kinases_4.3-FF-000873	7	AGC:MAST:MAST
kinases_4.3-FF-000874	7	Atypical:RIO:RIO2
kinases_4.3-FF-000875	7	CMGC:SRPK:
kinases_4.3-FF-000876	7	CAMK:CAMKL:MARK
kinases_4.3-FF-000877	7	AGC:PKA:
kinases_4.3-FF-000878	7	TKL:MLK:TAK1
kinases_4.3-FF-000879	7	CAMK:DCAMKL:
kinases_4.3-FF-000879	7	CAMK:CAMKL:MARK
kinases_4.3-FF-000880	7	TKL:IRAK:
kinases_4.3-FF-000881	7	TKL:IRAK:
kinases_4.3-FF-000882	7	AGC:PDK1:
kinases_4.3-FF-000883	7	TKL:IRAK:
kinases_4.3-FF-000884	7	AGC:PDK1:
kinases_4.3-FF-000885	7	AGC:PKA:
kinases_4.3-FF-000886	7	TK:Jak:
kinases_4.3-FF-000887	4	CMGC:CDK:CDK9
kinases_4.3-FF-000887	3	CMGC:CDK:CRK7
kinases_4.3-FF-000888	3	TKL:IRAK:
kinases_4.3-FF-000889	8	Other:Aur:
kinases_4.3-FF-000890	4	TKL:RIPK:
kinases_4.3-FF-000890	2	TKL:MLK:TAK1
kinases_4.3-FF-000890	1	TK:Jak:
kinases_4.3-FF-000891	7	TKL:IRAK:
kinases_4.3-FF-000892	7	Other:NEK:NEK6
kinases_4.3-FF-000893	7	CMGC:RCK:MAK
kinases_4.3-FF-000894	7	Other:Bud32:
kinases_4.3-FF-000895	4	TK:FGFR:
kinases_4.3-FF-000895	1	TK:VEGFR:
kinases_4.3-FF-000895	1	TK:TK-Unique:
kinases_4.3-FF-000895	1	TK:InsR:
kinases_4.3-FF-000896	5	CMGC:MAPK:ERK5
kinases_4.3-FF-000896	2	CMGC:MAPK:p38
kinases_4.3-FF-000897	5	Other:WEE:Myt1
kinases_4.3-FF-000897	4	Other:WEE:WEE1
kinases_4.3-FF-000898	3	TK:Jak:
kinases_4.3-FF-000898	2	TK:TK-Unique:
kinases_4.3-FF-000898	2	TK:Fer:
kinases_4.3-FF-000899	7	CMGC:CK2:
kinases_4.3-FF-000900	3	CMGC:DYRK:DYRK1
kinases_4.3-FF-000900	2	CMGC:DYRK:DYRK2
kinases_4.3-FF-000900	1	CMGC:DYRK:HIPK
kinases_4.3-FF-000900	1	CMGC:CDKL:
kinases_4.3-FF-000901	5	Other:NEK:NEK1
kinases_4.3-FF-000901	1	Other:NEK:NEK4
kinases_4.3-FF-000901	1	Other:NEK:NEK11
kinases_4.3-FF-000902	5	Other:PEK:PKR
kinases_4.3-FF-000902	2	Other:PEK:GCN2
kinases_4.3-FF-000903	7	Other:urch:urchB
kinases_4.3-FF-000903	1	Other:urch:urch-unclassified
kinases_4.3-FF-000904	7	CAMK:CAMK1:
kinases_4.3-FF-000905	7	AGC:YANK:
kinases_4.3-FF-000906	7	TKL:IRAK:
kinases_4.3-FF-000907	6	TKL:MLK:ZAK
kinases_4.3-FF-000908	6	CAMK:CAMK1:
kinases_4.3-FF-000908	1	CAMK:DCAMKL:
kinases_4.3-FF-000909	6	Other:NEK:NEK2
kinases_4.3-FF-000910	11	CMGC:SRPK:
kinases_4.3-FF-000911	6	TKL:STKR:STKR2
kinases_4.3-FF-000912	6	CAMK:PIM:
kinases_4.3-FF-000913	6	Other:NEK:NEK1
kinases_4.3-FF-000914	6	CMGC:GSK:
kinases_4.3-FF-000915	6	Other:NEK:NEK1
kinases_4.3-FF-000916	10	Other:NKF4:
kinases_4.3-FF-000917	7	CAMK:DAPK:DRAK
kinases_4.3-FF-000918	4	AGC:RSK:MSK
kinases_4.3-FF-000918	2	AGC:PKG:
kinases_4.3-FF-000919	6	CMGC:MAPK:JNK
kinases_4.3-FF-000920	4	Other:PEK:GCN2
kinases_4.3-FF-000920	2	CAMK:CAMKL:MARK
kinases_4.3-FF-000921	6	Other:Aur:
kinases_4.3-FF-000922	6	STE:STE7:MEK4
kinases_4.3-FF-000923	6	CMGC:CK2:
kinases_4.3-FF-000924	2	Other:PLK:PLK1
kinases_4.3-FF-000924	2	CAMK:CAMKL:MARK
kinases_4.3-FF-000924	1	Other:PLK:PLK2
kinases_4.3-FF-000924	1	Other:Aur:
kinases_4.3-FF-000925	6	CMGC:GSK:
kinases_4.3-FF-000926	6	CMGC:CDKL:
kinases_4.3-FF-000927	4	CMGC:CDK:CDK2
kinases_4.3-FF-000927	2	CMGC:CDK:CDK4
kinases_4.3-FF-000928	6	CMGC:CDKL:
kinases_4.3-FF-000929	6	CMGC:RCK:MAK
kinases_4.3-FF-000930	6	CMGC:GSK:
kinases_4.3-FF-000931	6	Other:WNK:
kinases_4.3-FF-000932	6	STE:STE20:MST
kinases_4.3-FF-000933	3	AGC:RSK:MSK
kinases_4.3-FF-000933	3	AGC:PKA:
kinases_4.3-FF-000933	3	AGC:DMPK:CRIK
kinases_4.3-FF-000934	6	Other:ULK:ULK
kinases_4.3-FF-000935	6	CMGC:MAPK:p38
kinases_4.3-FF-000936	6	CMGC:CDK:CDK2
kinases_4.3-FF-000937	9	CMGC:CDK:CDK2
kinases_4.3-FF-000937	3	CMGC:CDK:CDK5
kinases_4.3-FF-000938	6	CMGC:CDK:CDK2
kinases_4.3-FF-000939	6	Other:ULK:ULK
kinases_4.3-FF-000940	6	CMGC:RCK:MAK
kinases_4.3-FF-000941	6	CMGC:CDK:CDK9
kinases_4.3-FF-000942	6	CMGC:DYRK:DYRK1
kinases_4.3-FF-000943	10	AGC:NDR:LATS
kinases_4.3-FF-000943	2	AGC:NDR:NDR
kinases_4.3-FF-000944	6	CMGC:CDKL:
kinases_4.3-FF-000945	6	Other:Dusty:
kinases_4.3-FF-000947	6	CAMK:CAMKL:CHK1
kinases_4.3-FF-000948	6	Other:PEK:GCN2
kinases_4.3-FF-000949	2	CAMK:MLCK:
kinases_4.3-FF-000949	2	CAMK:CAMKL:MARK
kinases_4.3-FF-000949	1	CAMK:CAMK1:
kinases_4.3-FF-000949	1	AGC:RSK:MSK
kinases_4.3-FF-000950	6	TKL:IRAK:
kinases_4.3-FF-000951	6	RGC:RGC:
kinases_4.3-FF-000952	6	AGC:MAST:MAST
kinases_4.3-FF-000953	4	CMGC:CDK:CDK4
kinases_4.3-FF-000953	1	CMGC:CDK:PCTAIRE
kinases_4.3-FF-000953	1	CMGC:CDK:CDK2
kinases_4.3-FF-000955	6	CAMK:CAMKL:MARK
kinases_4.3-FF-000956	6	CMGC:DYRK:DYRK2
kinases_4.3-FF-000957	5	Other:NEK:NEK1
kinases_4.3-FF-000957	1	Other:NEK:NEK-Unclassified
kinases_4.3-FF-000958	6	TKL:IRAK:
kinases_4.3-FF-000959	6	TKL:IRAK:
kinases_4.3-FF-000960	3	TK:VEGFR:
kinases_4.3-FF-000960	2	TK:InsR:
kinases_4.3-FF-000960	2	TK:FGFR:
kinases_4.3-FF-000960	1	TK:Axl:
kinases_4.3-FF-000961	6	TKL:IRAK:
kinases_4.3-FF-000962	6	TKL:IRAK:
kinases_4.3-FF-000963	6	TKL:IRAK:
kinases_4.3-FF-000964	6	TKL:IRAK:
kinases_4.3-FF-000965	5	STE:STE20:FRAY
kinases_4.3-FF-000965	1	STE:STE20:YSK
kinases_4.3-FF-000966	4	CAMK:CAMKL:MARK
kinases_4.3-FF-000966	2	Other:CAMKK:CAMKK-Meta
kinases_4.3-FF-000967	6	TKL:IRAK:
kinases_4.3-FF-000968	6	Other:Haspin:
kinases_4.3-FF-000969	6	TK:Eph:
kinases_4.3-FF-000970	2	CAMK:RAD53:
kinases_4.3-FF-000970	2	CAMK:MLCK:
kinases_4.3-FF-000970	2	CAMK:CAMK1:
kinases_4.3-FF-000971	5	CAMK:CAMKL:MARK
kinases_4.3-FF-000971	1	TKL:RIPK:
kinases_4.3-FF-000972	6	CMGC:RCK:MAK
kinases_4.3-FF-000973	5	TKL:LRRK:
kinases_4.3-FF-000974	5	TKL:STKR:STKR1
kinases_4.3-FF-000975	4	TKL:IRAK:
kinases_4.3-FF-000977	5	TK:Src:Frk
kinases_4.3-FF-000978	5	Other:NEK:NEK2
kinases_4.3-FF-000979	5	Other:NEK:NEK2
kinases_4.3-FF-000980	5	CAMK:PIM:
kinases_4.3-FF-000981	5	CK1:CK1:CK1-G
kinases_4.3-FF-000982	5	CMGC:MAPK:ERK7
kinases_4.3-FF-000983	5	STE:STE20:MSN
kinases_4.3-FF-000984	5	CMGC:CDK:PCTAIRE
kinases_4.3-FF-000985	5	TK:FGFR:
kinases_4.3-FF-000986	3	CMGC:MAPK:p38
kinases_4.3-FF-000986	2	CMGC:MAPK:JNK
kinases_4.3-FF-000987	5	TKL:IRAK:
kinases_4.3-FF-000988	6	Other:CAMKK:CAMKK-Meta
kinases_4.3-FF-000989	5	Other:CAMKK:CAMKK-Meta
kinases_4.3-FF-000990	5	TK:TK-Unique:
kinases_4.3-FF-000991	5	CAMK:CAMKL:MARK
kinases_4.3-FF-000992	5	Other:NEK:NEK-Unclassified
kinases_4.3-FF-000993	5	CMGC:DYRK:DYRK2
kinases_4.3-FF-000994	5	Other:WEE:Myt1
kinases_4.3-FF-000995	5	CMGC:GSK:
kinases_4.3-FF-000996	5	AGC:SGK:
kinases_4.3-FF-000997	5	Atypical:RIO:RIO3
kinases_4.3-FF-000998	5	STE:STE7:MEK5
kinases_4.3-FF-000999	5	CAMK:DCAMKL:
kinases_4.3-FF-001000	5	Other:NEK:NEK1
kinases_4.3-FF-001001	5	Other:NEK:NEK1
kinases_4.3-FF-001002	5	STE:STE20:FRAY
kinases_4.3-FF-001004	5	CAMK:PIM:
kinases_4.3-FF-001005	5	CMGC:CDKL:
kinases_4.3-FF-001006	5	Other:WEE:Myt1
kinases_4.3-FF-001007	5	Other:NEK:NEK1
kinases_4.3-FF-001008	5	CMGC:CDK:CRK7
kinases_4.3-FF-001009	5	STE:STE20:MSN
kinases_4.3-FF-001010	5	AGC:RSK:RSKp70
kinases_4.3-FF-001011	5	Other:NEK:NEK2
kinases_4.3-FF-001012	5	TKL:IRAK:
kinases_4.3-FF-001013	4	RGC:RGC:
kinases_4.3-FF-001013	1	TKL:RIPK:
kinases_4.3-FF-001014	3	TK:ALK:
kinases_4.3-FF-001014	2	TK:TK-Unique:
kinases_4.3-FF-001015	5	TKL:IRAK:
kinases_4.3-FF-001016	5	TKL:RIPK:
kinases_4.3-FF-001017	5	Atypical:RIO:RIO2
kinases_4.3-FF-001018	5	Other:NEK:NEK2
kinases_4.3-FF-001019	5	Other:PLK:PLK2
kinases_4.3-FF-001019	3	Other:PLK:PLK1
kinases_4.3-FF-001020	5	TK:Jak:
kinases_4.3-FF-001021	5	TKL:IRAK:
kinases_4.3-FF-001022	5	TKL:IRAK:
kinases_4.3-FF-001023	5	TK:TK-Unique:
kinases_4.3-FF-001024	5	TK:TK-Unique:
kinases_4.3-FF-001025	5	TK:InsR:
kinases_4.3-FF-001026	5	TKL:IRAK:
kinases_4.3-FF-001027	5	TKL:IRAK:
kinases_4.3-FF-001028	4	TK:TK-Unique:
kinases_4.3-FF-001028	1	TK:VEGFR:
kinases_4.3-FF-001029	5	CMGC:CK2:
kinases_4.3-FF-001030	5	CMGC:MAPK:p38
kinases_4.3-FF-001031	7	AGC:NDR:LATS
kinases_4.3-FF-001032	5	TKL:STKR:STKR1
kinases_4.3-FF-001033	5	Other:MOS:
kinases_4.3-FF-001034	4	AGC:PKA:
kinases_4.3-FF-001034	1	AGC:PKG:
kinases_4.3-FF-001035	1	Other:ULK:ULK
kinases_4.3-FF-001035	1	CAMK:Trio:
kinases_4.3-FF-001035	1	CAMK:MLCK:
kinases_4.3-FF-001035	1	CAMK:CAMK1:
kinases_4.3-FF-001035	1	AGC:RSK:MSK
kinases_4.3-FF-001036	4	TK:TK-Unique:
kinases_4.3-FF-001036	1	TK:Csk:
kinases_4.3-FF-001037	9	Other:IKK:
kinases_4.3-FF-001038	1	CAMK:CAMKL:MARK
kinases_4.3-FF-001038	1	AGC:SGK:
kinases_4.3-FF-001038	1	AGC:RSK:RSKp70
kinases_4.3-FF-001038	1	AGC:DMPK:GEK
kinases_4.3-FF-001038	1	AGC:DMPK:CRIK
kinases_4.3-FF-001039	3	Other:ULK:ULK
kinases_4.3-FF-001039	2	CAMK:DCAMKL:
kinases_4.3-FF-001040	5	Other:NEK:NEK1
kinases_4.3-FF-001041	2	AGC:DMPK:GEK
kinases_4.3-FF-001041	1	AGC:YANK:
kinases_4.3-FF-001041	1	AGC:SGK:
kinases_4.3-FF-001041	1	AGC:MAST:MAST
kinases_4.3-FF-001042	2	AGC:SGK:
kinases_4.3-FF-001042	1	AGC:PKC:PKCh
kinases_4.3-FF-001042	1	AGC:NDR:LATS
kinases_4.3-FF-001042	1	AGC:MAST:MAST
kinases_4.3-FF-001043	4	TKL:TKL-Unique:
kinases_4.3-FF-001043	1	RGC:RGC:
kinases_4.3-FF-001044	5	TKL:IRAK:
kinases_4.3-FF-001045	5	TKL:STKR:STKR2
kinases_4.3-FF-001046	5	AGC:PKA:
kinases_4.3-FF-001047	4	AGC:MAST:MAST
kinases_4.3-FF-001048	4	CAMK:MLCK:
kinases_4.3-FF-001049	4	Other:SCY1:
kinases_4.3-FF-001050	3	CMGC:CDK:CDK7
kinases_4.3-FF-001050	1	CMGC:CDK:CCRK
kinases_4.3-FF-001051	4	CAMK:PIM:
kinases_4.3-FF-001052	4	TKL:IRAK:
kinases_4.3-FF-001053	3	CMGC:MAPK:ERK5
kinases_4.3-FF-001053	1	CMGC:MAPK:ERK1
kinases_4.3-FF-001054	4	TKL:IRAK:
kinases_4.3-FF-001055	4	CK1:CK1:CK1-D
kinases_4.3-FF-001056	4	Other:CDC7:
kinases_4.3-FF-001057	4	STE:STE-Unique:
kinases_4.3-FF-001058	8	CMGC:CDK:CDK5
kinases_4.3-FF-001059	8	CK1:CK1:CK1-D
kinases_4.3-FF-001060	4	Other:ULK:ULK
kinases_4.3-FF-001061	4	CAMK:Trbl:
kinases_4.3-FF-001062	4	TKL:IRAK:
kinases_4.3-FF-001063	2	CAMK:MLCK:
kinases_4.3-FF-001063	2	CAMK:DCAMKL:
kinases_4.3-FF-001064	3	CMGC:CDK:CDK2
kinases_4.3-FF-001064	1	CMGC:CDKL:
kinases_4.3-FF-001065	4	Other:ULK:ULK
kinases_4.3-FF-001066	4	CMGC:GSK:
kinases_4.3-FF-001067	3	Other:WEE:Myt1
kinases_4.3-FF-001067	1	Other:WEE:WEE1
kinases_4.3-FF-001068	4	Other:IRE:
kinases_4.3-FF-001069	2	CMGC:CDK:CRK7
kinases_4.3-FF-001069	1	CMGC:CDK:CDK9
kinases_4.3-FF-001069	1	CMGC:CDK:CDK10
kinases_4.3-FF-001070	4	CAMK:PIM:
kinases_4.3-FF-001071	2	AGC:MAST:MASTL
kinases_4.3-FF-001071	2	AGC:DMPK:CRIK
kinases_4.3-FF-001072	4	TK:TK-Unique:
kinases_4.3-FF-001073	2	Other:ULK:ULK
kinases_4.3-FF-001073	1	Other:NEK:NEK1
kinases_4.3-FF-001073	1	CAMK:CAMKL:MARK
kinases_4.3-FF-001074	2	CK1:CK1:CK1-Unclassified
kinases_4.3-FF-001075	4	CMGC:CDK:CDK9
kinases_4.3-FF-001076	4	TKL:IRAK:
kinases_4.3-FF-001077	4	CAMK:MLCK:
kinases_4.3-FF-001077	4	CAMK:CAMK1:
kinases_4.3-FF-001078	4	CAMK:CAMKL:MARK
kinases_4.3-FF-001079	4	STE:STE20:FRAY
kinases_4.3-FF-001080	4	CMGC:CDK:CDK4
kinases_4.3-FF-001081	2	Other:NEK:NEK1
kinases_4.3-FF-001081	2	CAMK:CAMKL:MARK
kinases_4.3-FF-001082	4	STE:STE20:STLK
kinases_4.3-FF-001083	4	TKL:IRAK:
kinases_4.3-FF-001084	5	CMGC:GSK:
kinases_4.3-FF-001085	4	CMGC:CDKL:
kinases_4.3-FF-001086	2	TKL:MLK:LZK
kinases_4.3-FF-001086	2	TK:Jak:
kinases_4.3-FF-001087	4	TK:Jak:
kinases_4.3-FF-001088	8	CK1:TTBK:
kinases_4.3-FF-001089	2	CAMK:MLCK:
kinases_4.3-FF-001089	2	CAMK:CAMKL:MARK
kinases_4.3-FF-001090	3	TKL:LRRK:
kinases_4.3-FF-001090	1	TKL:RIPK:
kinases_4.3-FF-001092	4	CAMK:CAMKL:MARK
kinases_4.3-FF-001093	4	Other:CDC7:
kinases_4.3-FF-001094	4	Other:CAMKK:CAMKK-Meta
kinases_4.3-FF-001095	4	STE:STE20:FRAY
kinases_4.3-FF-001096	4	TKL:RAF:RAF
kinases_4.3-FF-001097	4	TKL:IRAK:
kinases_4.3-FF-001098	3	TK:VEGFR:
kinases_4.3-FF-001098	2	TK:CCK4:
kinases_4.3-FF-001098	1	TK:PDGFR:
kinases_4.3-FF-001099	4	TKL:IRAK:
kinases_4.3-FF-001100	2	AGC:Akt:
kinases_4.3-FF-001100	1	AGC:PKC:PKCh
kinases_4.3-FF-001100	1	AGC:PKC:PKCa
kinases_4.3-FF-001101	4	AGC:PDK1:
kinases_4.3-FF-001102	3	CAMK:CAMKL:MARK
kinases_4.3-FF-001102	1	Other:ULK:ULK
kinases_4.3-FF-001103	4	TKL:IRAK:
kinases_4.3-FF-001104	4	TKL:IRAK:
kinases_4.3-FF-001105	4	TKL:IRAK:
kinases_4.3-FF-001106	4	AGC:RSK:MSK
kinases_4.3-FF-001107	2	CAMK:CAMK1:
kinases_4.3-FF-001107	2	AGC:RSK:MSK
kinases_4.3-FF-001108	4	AGC:PDK1:
kinases_4.3-FF-001109	4	CMGC:CDK:CDK4
kinases_4.3-FF-001110	2	TK:Syk:
kinases_4.3-FF-001110	2	TK:Fer:
kinases_4.3-FF-001111	6	Other:PEK:PEK
kinases_4.3-FF-001111	1	Other:PEK:GCN2
kinases_4.3-FF-001112	4	Other:NRBP:
kinases_4.3-FF-001113	4	CAMK:CAMK1:
kinases_4.3-FF-001114	4	CMGC:MAPK:p38
kinases_4.3-FF-001115	2	Other:NEK:NEK8
kinases_4.3-FF-001115	1	Other:NEK:NEK4
kinases_4.3-FF-001115	1	Other:NEK:NEK1
kinases_4.3-FF-001116	3	TK:DDR:
kinases_4.3-FF-001116	1	TK:Ror:
kinases_4.3-FF-001117	4	CAMK:CAMKL:MARK
kinases_4.3-FF-001118	3	TK:TK-Unique:
kinases_4.3-FF-001118	1	TK:Tie:
kinases_4.3-FF-001119	3	Other:NEK:NEK1
kinases_4.3-FF-001119	1	CAMK:DAPK:DAPK
kinases_4.3-FF-001120	3	Other:ULK:ULK
kinases_4.3-FF-001120	1	CAMK:CAMKL:MARK
kinases_4.3-FF-001121	3	TKL:IRAK:
kinases_4.3-FF-001122	4	CMGC:SRPK:
kinases_4.3-FF-001122	2	CMGC:CLK:
kinases_4.3-FF-001123	3	Other:NEK:NEK1
kinases_4.3-FF-001123	1	CAMK:CAMKL:MARK
kinases_4.3-FF-001124	1	TKL:MLK:TAK1
kinases_4.3-FF-001124	1	CAMK:CAMKL:MARK
kinases_4.3-FF-001124	1	CAMK:CAMKL:CHK1
kinases_4.3-FF-001124	1	AGC:RSK:MSK
kinases_4.3-FF-001125	3	Other:ULK:ULK
kinases_4.3-FF-001125	1	CAMK:CAMKL:MARK
kinases_4.3-FF-001126	1	CAMK:MLCK:
kinases_4.3-FF-001126	1	CAMK:CAMKL:MARK
kinases_4.3-FF-001126	1	CAMK:CAMK1:
kinases_4.3-FF-001126	1	AGC:RSK:RSKp90
kinases_4.3-FF-001127	2	CAMK:DAPK:DAPK
kinases_4.3-FF-001127	1	CAMK:DAPK:DRAK
kinases_4.3-FF-001127	1	AGC:PKC:PKCi
kinases_4.3-FF-001127	1	AGC:PKA:
kinases_4.3-FF-001128	4	STE:STE7:MEK1
kinases_4.3-FF-001129	8	CMGC:CK2:
kinases_4.3-FF-001130	7	TK:VEGFR:
kinases_4.3-FF-001130	1	TK:PDGFR:
kinases_4.3-FF-001131	4	CAMK:CAMK1:
kinases_4.3-FF-001131	1	Other:ULK:ULK
kinases_4.3-FF-001132	6	Other:PEK:PEK
kinases_4.3-FF-001133	3	TKL:IRAK:
kinases_4.3-FF-001134	3	TKL:IRAK:
kinases_4.3-FF-001135	3	TKL:IRAK:
kinases_4.3-FF-001136	3	AGC:DMPK:CRIK
kinases_4.3-FF-001137	3	AGC:RSK:MSK
kinases_4.3-FF-001138	3	CAMK:CAMK1:
kinases_4.3-FF-001139	3	CMGC:CDK:PFTAIRE
kinases_4.3-FF-001140	6	CMGC:SRPK:
kinases_4.3-FF-001141	2	Other:NEK:NEK1
kinases_4.3-FF-001141	1	CAMK:CAMKL:MARK
kinases_4.3-FF-001142	3	TKL:IRAK:
kinases_4.3-FF-001145	3	CMGC:CDK:CDC2
kinases_4.3-FF-001146	5	CMGC:SRPK:
kinases_4.3-FF-001146	1	CMGC:CDK:CDK4
kinases_4.3-FF-001147	3	CMGC:CDKL:
kinases_4.3-FF-001148	3	Other:PEK:GCN2
kinases_4.3-FF-001149	3	CMGC:MAPK:p38
kinases_4.3-FF-001150	3	CMGC:MAPK:ERK7
kinases_4.3-FF-001151	3	CMGC:GSK:
kinases_4.3-FF-001152	3	TKL:LRRK:
kinases_4.3-FF-001153	3	Other:IRE:
kinases_4.3-FF-001154	3	CAMK:DAPK:DRAK
kinases_4.3-FF-001155	3	Other:WEE:WEE1
kinases_4.3-FF-001156	2	AGC:SGK:
kinases_4.3-FF-001156	1	AGC:PKA:
kinases_4.3-FF-001156	1	AGC:PDK1:
kinases_4.3-FF-001157	3	CAMK:CAMK1:
kinases_4.3-FF-001158	3	CAMK:CAMKL:PASK
kinases_4.3-FF-001159	3	TK:Met:
kinases_4.3-FF-001160	3	AGC:MAST:MASTL
kinases_4.3-FF-001161	3	CAMK:CAMK1:
kinases_4.3-FF-001162	3	CMGC:DYRK:PRP4
kinases_4.3-FF-001163	3	CAMK:DAPK:DRAK
kinases_4.3-FF-001164	3	Other:WEE:Myt1
kinases_4.3-FF-001165	1	CMGC:CDK:CDK7
kinases_4.3-FF-001165	1	CMGC:CDK:CDK2
kinases_4.3-FF-001165	1	CMGC:CDK:CCRK
kinases_4.3-FF-001166	3	CAMK:CAMKL:MARK
kinases_4.3-FF-001167	3	CMGC:CDK:CDK2
kinases_4.3-FF-001168	3	TKL:IRAK:
kinases_4.3-FF-001169	3	AGC:PDK1:
kinases_4.3-FF-001170	3	TKL:IRAK:
kinases_4.3-FF-001171	3	Other:PEK:PEK
kinases_4.3-FF-001172	2	CAMK:DCAMKL:
kinases_4.3-FF-001172	1	CAMK:CAMK1:
kinases_4.3-FF-001173	3	Other:CDC7:
kinases_4.3-FF-001174	2	Other:PEK:HRI
kinases_4.3-FF-001174	1	Other:PEK:PEK
kinases_4.3-FF-001174	1	Other:PEK:GCN2
kinases_4.3-FF-001175	3	CMGC:MAPK:ERK7
kinases_4.3-FF-001175	3	CMGC:CDK:CDK4
kinases_4.3-FF-001176	3	TKL:IRAK:
kinases_4.3-FF-001177	3	CAMK:TSSK:
kinases_4.3-FF-001178	3	Other:NEK:NEK9
kinases_4.3-FF-001179	2	CMGC:RCK:MAK
kinases_4.3-FF-001179	1	CMGC:CDKL:
kinases_4.3-FF-001180	3	CMGC:MAPK:ERK7
kinases_4.3-FF-001181	3	CAMK:MAPKAPK:MNK
kinases_4.3-FF-001182	3	TKL:IRAK:
kinases_4.3-FF-001183	3	Other:PEK:GCN2
kinases_4.3-FF-001184	3	CMGC:CDK:CDK7
kinases_4.3-FF-001185	3	TKL:IRAK:
kinases_4.3-FF-001186	2	AGC:PKA:
kinases_4.3-FF-001186	1	AGC:SGK:
kinases_4.3-FF-001187	3	CMGC:CDK:CDC2
kinases_4.3-FF-001188	3	CAMK:CAMKL:MARK
kinases_4.3-FF-001189	3	Other:WEE:Myt1
kinases_4.3-FF-001190	3	CMGC:CDK:CDK10
kinases_4.3-FF-001191	3	AGC:PKA:
kinases_4.3-FF-001193	3	CAMK:CAMKL:MARK
kinases_4.3-FF-001195	3	AGC:YANK:
kinases_4.3-FF-001196	2	CAMK:CAMKL:CHK1
kinases_4.3-FF-001196	1	CAMK:TSSK:
kinases_4.3-FF-001197	3	STE:STE20:MSN
kinases_4.3-FF-001198	3	CMGC:GSK:
kinases_4.3-FF-001199	3	CMGC:CDK:CRK7
kinases_4.3-FF-001200	3	CMGC:CDKL:
kinases_4.3-FF-001201	3	Other:Bud32:
kinases_4.3-FF-001202	3	STE:STE-Unique:
kinases_4.3-FF-001203	3	CAMK:CASK:
kinases_4.3-FF-001204	3	TKL:IRAK:
kinases_4.3-FF-001205	3	Other:PEK:GCN2
kinases_4.3-FF-001206	3	AGC:MAST:MAST
kinases_4.3-FF-001207	2	TK:TK-Unique:
kinases_4.3-FF-001207	1	TK:Jak:
kinases_4.3-FF-001208	2	TK:VEGFR:
kinases_4.3-FF-001208	1	TK:FGFR:
kinases_4.3-FF-001208	1	TK:EGFR:
kinases_4.3-FF-001209	3	CAMK:CAMKL:CHK1
kinases_4.3-FF-001210	3	Other:NEK:NEK1
kinases_4.3-FF-001211	3	TKL:IRAK:
kinases_4.3-FF-001212	3	TKL:IRAK:
kinases_4.3-FF-001214	3	AGC:Akt:
kinases_4.3-FF-001216	3	Atypical:RIO:RIO2
kinases_4.3-FF-001217	3	Atypical:RIO:RIO2
kinases_4.3-FF-001218	3	TKL:IRAK:
kinases_4.3-FF-001219	3	CMGC:SRPK:
kinases_4.3-FF-001221	3	AGC:NDR:NDR
kinases_4.3-FF-001222	3	CMGC:GSK:
kinases_4.3-FF-001223	2	Other:PLK:PLK2
kinases_4.3-FF-001223	1	Other:PLK:PLK1
kinases_4.3-FF-001224	3	Other:PLK:PLK2
kinases_4.3-FF-001225	6	TK:PDGFR:
kinases_4.3-FF-001226	1	AGC:RSK:RSKp70
kinases_4.3-FF-001226	1	AGC:PKA:
kinases_4.3-FF-001226	1	AGC:PDK1:
kinases_4.3-FF-001226	1	AGC:MAST:MAST
kinases_4.3-FF-001226	1	AGC:Akt:
kinases_4.3-FF-001227	2	TK:Fer:
kinases_4.3-FF-001227	1	TK:Syk:
kinases_4.3-FF-001228	2	TK:Syk:
kinases_4.3-FF-001228	1	TK:Ack:
kinases_4.3-FF-001229	3	TK:Fer:
kinases_4.3-FF-001230	3	TK:Fer:
kinases_4.3-FF-001231	3	TKL:IRAK:
kinases_4.3-FF-001232	3	TKL:IRAK:
kinases_4.3-FF-001233	3	TKL:IRAK:
kinases_4.3-FF-001234	3	AGC:RSK:MSK
kinases_4.3-FF-001235	3	TKL:IRAK:
kinases_4.3-FF-001236	3	TKL:IRAK:
kinases_4.3-FF-001237	3	TKL:IRAK:
kinases_4.3-FF-001238	3	CMGC:CDK:PFTAIRE
kinases_4.3-FF-001239	3	AGC:PKC:PKCd
kinases_4.3-FF-001240	3	TKL:IRAK:
kinases_4.3-FF-001241	3	TKL:IRAK:
kinases_4.3-FF-001242	3	AGC:NDR:LATS
kinases_4.3-FF-001242	1	AGC:DMPK:CRIK
kinases_4.3-FF-001243	3	Other:NEK:NEK1
kinases_4.3-FF-001244	3	TKL:IRAK:
kinases_4.3-FF-001245	3	TK:Eph:
kinases_4.3-FF-001246	3	TKL:IRAK:
kinases_4.3-FF-001247	3	CMGC:RCK:MOK
kinases_4.3-FF-001248	1	TK:Syk:
kinases_4.3-FF-001248	1	TK:Fer:
kinases_4.3-FF-001248	1	TK:Ack:
kinases_4.3-FF-001249	2	TK:FGFR:
kinases_4.3-FF-001249	1	TK:Ret:
kinases_4.3-FF-001250	3	Atypical:RIO:RIO2
kinases_4.3-FF-001251	1	TK:Syk:
kinases_4.3-FF-001251	1	TK:Src:SrcA
kinases_4.3-FF-001251	1	TK:Src:Src-Unclassified
kinases_4.3-FF-001251	1	TK:Fer:
kinases_4.3-FF-001252	2	TK:Jak:
kinases_4.3-FF-001252	1	TKL:MLK:TAK1
kinases_4.3-FF-001253	3	AGC:PKN:
kinases_4.3-FF-001254	2	CAMK:TSSK:
kinases_4.3-FF-001254	1	CAMK:PIM:
kinases_4.3-FF-001255	3	AGC:PKA:
kinases_4.3-FF-001256	4	Other:PEK:PEK
kinases_4.3-FF-001257	2	TK:Ryk:
kinases_4.3-FF-001258	2	TKL:STKR:STKR2
kinases_4.3-FF-001259	2	TKL:IRAK:
kinases_4.3-FF-001260	2	AGC:NDR:LATS
kinases_4.3-FF-001264	2	CAMK:CAMK1:
kinases_4.3-FF-001265	2	TK:Src:SrcB
kinases_4.3-FF-001266	2	TK:Src:Src-Unclassified
kinases_4.3-FF-001266	2	TK:Src:Frk
kinases_4.3-FF-001267	2	TK:Src:Src-Unclassified
kinases_4.3-FF-001268	2	TK:Src:Src-Echino2
kinases_4.3-FF-001269	4	TK:Src:SrcB
kinases_4.3-FF-001270	2	Other:NEK:NEK1
kinases_4.3-FF-001271	2	Other:NEK:NEK2
kinases_4.3-FF-001272	2	Other:NEK:NEK1
kinases_4.3-FF-001273	2	TK:Ror:
kinases_4.3-FF-001275	2	Other:NEK:NEK2
kinases_4.3-FF-001276	2	TK:TK-Unique:
kinases_4.3-FF-001277	1	Other:PEK:PEK
kinases_4.3-FF-001277	1	Other:PEK:HRI
kinases_4.3-FF-001277	1	Other:PEK:GCN2
kinases_4.3-FF-001278	2	Other:Aur:
kinases_4.3-FF-001279	2	CMGC:RCK:MAK
kinases_4.3-FF-001280	2	Other:ULK:ULK
kinases_4.3-FF-001281	2	Other:CAMKK:CAMKK-Meta
kinases_4.3-FF-001282	2	STE:STE11:MEKK1
kinases_4.3-FF-001283	2	Other:Haspin:
kinases_4.3-FF-001284	2	TK:Ret:
kinases_4.3-FF-001285	2	CMGC:CDKL:
kinases_4.3-FF-001286	2	CAMK:CAMKL:MARK
kinases_4.3-FF-001287	2	STE:STE7:MEK1
kinases_4.3-FF-001288	2	CMGC:CDK:CDK10
kinases_4.3-FF-001289	2	CAMK:DCAMKL:
kinases_4.3-FF-001290	2	TK:ALK:
kinases_4.3-FF-001292	1	TK:TK-Unique:
kinases_4.3-FF-001292	1	TK:Ret:
kinases_4.3-FF-001293	2	CMGC:RCK:MAK
kinases_4.3-FF-001294	4	Other:PEK:PEK
kinases_4.3-FF-001295	2	Other:PEK:GCN2
kinases_4.3-FF-001296	2	TKL:IRAK:
kinases_4.3-FF-001297	2	CMGC:CDK:CDK2
kinases_4.3-FF-001298	2	TK:TK-Unique:
kinases_4.3-FF-001299	2	AGC:DMPK:ROCK
kinases_4.3-FF-001300	3	CMGC:DYRK:DYRK2
kinases_4.3-FF-001301	2	TKL:IRAK:
kinases_4.3-FF-001302	2	Other:PEK:PEK
kinases_4.3-FF-001302	1	Other:PEK:GCN2
kinases_4.3-FF-001303	2	Other:Bud32:
kinases_4.3-FF-001304	3	CMGC:SRPK:
kinases_4.3-FF-001304	1	CMGC:CLK:
kinases_4.3-FF-001305	2	TK:InsR:
kinases_4.3-FF-001306	2	Other:TTK:
kinases_4.3-FF-001307	2	Other:PEK:GCN2
kinases_4.3-FF-001308	2	TK:TK-Sp1:
kinases_4.3-FF-001309	2	Other:NEK:NEK1
kinases_4.3-FF-001310	2	Other:WNK:
kinases_4.3-FF-001311	2	CMGC:CDK:CRK7
kinases_4.3-FF-001312	1	Other:NEK:NEK1
kinases_4.3-FF-001312	1	Other:NEK:NEK-Unclassified
kinases_4.3-FF-001313	1	CAMK:DCAMKL:
kinases_4.3-FF-001313	1	CAMK:CAMK1:
kinases_4.3-FF-001314	2	CMGC:RCK:MAK
kinases_4.3-FF-001315	1	TK:Musk:
kinases_4.3-FF-001315	1	TK:InsR:
kinases_4.3-FF-001316	3	Other:PEK:PEK
kinases_4.3-FF-001316	1	Other:PEK:GCN2
kinases_4.3-FF-001318	2	TKL:IRAK:
kinases_4.3-FF-001319	3	TK:VEGFR:
kinases_4.3-FF-001320	2	TK:TK-Unique:
kinases_4.3-FF-001321	2	CMGC:CDK:CDC2
kinases_4.3-FF-001321	1	CMGC:CDK:CDK2
kinases_4.3-FF-001322	2	CAMK:CAMK1:
kinases_4.3-FF-001323	2	CMGC:CDKL:
kinases_4.3-FF-001324	2	TKL:IRAK:
kinases_4.3-FF-001325	2	TKL:IRAK:
kinases_4.3-FF-001326	2	CAMK:CAMKL:MARK
kinases_4.3-FF-001327	2	STE:STE20:MSN
kinases_4.3-FF-001328	1	TK:Met:
kinases_4.3-FF-001328	1	TK:Axl:
kinases_4.3-FF-001329	2	CMGC:CDK:CDK9
kinases_4.3-FF-001330	2	CAMK:CAMK1:
kinases_4.3-FF-001331	2	CMGC:MAPK:p38
kinases_4.3-FF-001332	3	TK:TK-Unique:
kinases_4.3-FF-001333	2	Other:PLK:PLK1
kinases_4.3-FF-001334	2	TKL:LISK:LIMK
kinases_4.3-FF-001335	1	Other:ULK:ULK
kinases_4.3-FF-001335	1	CAMK:CAMKL:MARK
kinases_4.3-FF-001336	2	AGC:DMPK:ROCK
kinases_4.3-FF-001336	1	AGC:DMPK:CRIK
kinases_4.3-FF-001337	1	Other:PEK:PKR
kinases_4.3-FF-001337	1	Other:PEK:PEK
kinases_4.3-FF-001338	2	Other:PLK:PLK2
kinases_4.3-FF-001339	2	CMGC:GSK:
kinases_4.3-FF-001340	3	CMGC:CDK:CDK5
kinases_4.3-FF-001341	2	CMGC:CDKL:
kinases_4.3-FF-001341	1	CMGC:CDK:CCRK
kinases_4.3-FF-001342	1	TK:Src:SrcB
kinases_4.3-FF-001342	1	TK:Eph:
kinases_4.3-FF-001343	1	CMGC:MAPK:ERK7
kinases_4.3-FF-001343	1	CMGC:CDK:CRK7
kinases_4.3-FF-001344	1	CAMK:CAMKL:MARK
kinases_4.3-FF-001344	1	AGC:RSK:RSKp90
kinases_4.3-FF-001345	1	CMGC:MAPK:p38
kinases_4.3-FF-001345	1	CMGC:MAPK:ERK7
kinases_4.3-FF-001346	1	Other:NEK:NEK2
kinases_4.3-FF-001346	1	Other:NEK:NEK1
kinases_4.3-FF-001347	1	STE:STE20:PAKA
kinases_4.3-FF-001347	1	CAMK:MAPKAPK:MNK
kinases_4.3-FF-001349	1	TK:Ack:
kinases_4.3-FF-001349	1	TK:Abl:
kinases_4.3-FF-001350	2	CAMK:PIM:
kinases_4.3-FF-001351	1	STE:STE11:MEKK1
kinases_4.3-FF-001351	1	Other:IRE:
kinases_4.3-FF-001352	1	Other:NEK:NEK1
kinases_4.3-FF-001352	1	AGC:RSK:MSK
kinases_4.3-FF-001353	3	CMGC:SRPK:
kinases_4.3-FF-001353	1	CMGC:DYRK:DYRK2
kinases_4.3-FF-001354	2	CMGC:GSK:
kinases_4.3-FF-001355	2	CMGC:CDK:CDK2
kinases_4.3-FF-001356	2	CAMK:MLCK:
kinases_4.3-FF-001357	2	CAMK:CAMKL:CHK1
kinases_4.3-FF-001358	2	TKL:IRAK:
kinases_4.3-FF-001359	2	CMGC:MAPK:ERK5
kinases_4.3-FF-001360	2	CAMK:TSSK:
kinases_4.3-FF-001361	2	CAMK:CAMKL:MARK
kinases_4.3-FF-001362	2	CMGC:DYRK:PRP4
kinases_4.3-FF-001363	2	CAMK:CAMKL:MARK
kinases_4.3-FF-001364	2	CMGC:SRPK:
kinases_4.3-FF-001366	1	CMGC:MAPK:ERK7
kinases_4.3-FF-001366	1	CMGC:CDK:CDK2
kinases_4.3-FF-001367	2	CMGC:CDK:CDK2
kinases_4.3-FF-001368	2	Other:NEK:NEK1
kinases_4.3-FF-001370	2	Other:IKK:
kinases_4.3-FF-001371	2	CMGC:MAPK:ERK7
kinases_4.3-FF-001372	4	Other:WEE:Myt1
kinases_4.3-FF-001373	2	Other:TTK:
kinases_4.3-FF-001374	2	CMGC:SRPK:
kinases_4.3-FF-001375	2	Other:Haspin:
kinases_4.3-FF-001376	2	TKL:IRAK:
kinases_4.3-FF-001377	4	AGC:NDR:LATS
kinases_4.3-FF-001378	2	TKL:IRAK:
kinases_4.3-FF-001379	2	CAMK:CAMKL:PASK
kinases_4.3-FF-001380	2	CAMK:CAMKL:MARK
kinases_4.3-FF-001381	2	TK:VEGFR:
kinases_4.3-FF-001382	2	Other:PEK:PEK
kinases_4.3-FF-001382	2	Other:PEK:HRI
kinases_4.3-FF-001383	2	STE:STE20:STLK
kinases_4.3-FF-001384	2	STE:STE11:MEKK1
kinases_4.3-FF-001385	2	TK:Jak:
kinases_4.3-FF-001386	2	TK:TK-Unique:
kinases_4.3-FF-001387	1	TKL:MLK:TAK1
kinases_4.3-FF-001387	1	TKL:MLK:HH498
kinases_4.3-FF-001388	2	TKL:IRAK:
kinases_4.3-FF-001390	2	CAMK:RAD53:
kinases_4.3-FF-001391	2	AGC:NDR:LATS
kinases_4.3-FF-001391	2	AGC:DMPK:ROCK
kinases_4.3-FF-001392	2	TKL:IRAK:
kinases_4.3-FF-001393	4	Other:NEK:NEK8
kinases_4.3-FF-001394	2	CAMK:CAMKL:MARK
kinases_4.3-FF-001395	2	CAMK:DCAMKL:
kinases_4.3-FF-001396	2	TKL:IRAK:
kinases_4.3-FF-001397	2	CAMK:MLCK:
kinases_4.3-FF-001398	2	Other:NEK:NEK1
kinases_4.3-FF-001399	2	Other:NEK:NEK1
kinases_4.3-FF-001400	2	CAMK:CAMK1:
kinases_4.3-FF-001401	2	CMGC:CDKL:
kinases_4.3-FF-001402	2	Other:PEK:GCN2
kinases_4.3-FF-001403	2	STE:STE7:MEK7
kinases_4.3-FF-001404	2	TKL:IRAK:
kinases_4.3-FF-001405	2	TKL:IRAK:
kinases_4.3-FF-001407	2	TKL:IRAK:
kinases_4.3-FF-001408	2	CMGC:MAPK:nmo
kinases_4.3-FF-001409	2	Other:NEK:NEK1
kinases_4.3-FF-001410	2	Other:Haspin:
kinases_4.3-FF-001411	2	Other:PEK:PEK
kinases_4.3-FF-001412	2	CMGC:RCK:MAK
kinases_4.3-FF-001413	2	CMGC:CDK:CDK2
kinases_4.3-FF-001414	4	Other:Aur:
kinases_4.3-FF-001415	2	CAMK:CAMK2:
kinases_4.3-FF-001416	2	Other:NEK:NEK1
kinases_4.3-FF-001417	2	TKL:RIPK:
kinases_4.3-FF-001417	2	TKL:IRAK:
kinases_4.3-FF-001419	2	CAMK:CAMKL:PASK
kinases_4.3-FF-001420	2	CMGC:MAPK:nmo
kinases_4.3-FF-001421	2	TKL:IRAK:
kinases_4.3-FF-001422	2	CMGC:CDK:CCRK
kinases_4.3-FF-001423	2	TKL:IRAK:
kinases_4.3-FF-001424	2	STE:STE7:MEK3
kinases_4.3-FF-001425	2	CMGC:DYRK:PRP4
kinases_4.3-FF-001426	4	CMGC:SRPK:
kinases_4.3-FF-001428	2	AGC:RSK:MSK
kinases_4.3-FF-001429	2	Atypical:RIO:RIO1
kinases_4.3-FF-001430	2	AGC:PDK1:
kinases_4.3-FF-001431	2	CMGC:CDK:CDK2
kinases_4.3-FF-001432	2	CAMK:CAMKL:PASK
kinases_4.3-FF-001433	2	Atypical:RIO:RIO1
kinases_4.3-FF-001434	2	CAMK:Trbl:
kinases_4.3-FF-001435	2	CMGC:RCK:MAK
kinases_4.3-FF-001436	2	Other:NEK:NEK1
kinases_4.3-FF-001437	2	Other:NEK:NEK1
kinases_4.3-FF-001438	2	AGC:PKG:
kinases_4.3-FF-001439	2	CMGC:CDK:CDK2
kinases_4.3-FF-001440	2	AGC:PKA:
kinases_4.3-FF-001441	2	CAMK:PIM:
[truncated: 752 more rows]
